# Supplementary material for: Autoimmune hepatitis displays distinctively high multi-antennary sialylation on plasma N-glycans compared to other liver diseases
Source: J Transl Med. 2024 May 14;22:456. doi: 10.1186/s12967-024-05173-z (PMC11092172; doi:10.1186/s12967-024-05173-z)
Supplement: Supplementary file 1 — Supplementary Material 1 [file 12967_2024_5173_MOESM1_ESM.xlsx]

## Sheet: Table of contents
Table of contents
Supplementary Table 1. Cohort charactistics
Supplementary Table 2. TPNG glycans
Supplementary Table 3. IgG glycans
Supplementary Table 4. Derived traits
Supplementary Table 5. Disease associations AIH-HC
Supplementary Table 6. Comparisons to AIH
Supplementary Table 7. Comparisons all groups
Supplementary Table 8. Cirrhosis (1)
Supplementary Table 9. Cirrhosis (2)
Supplementary Table 10. Treatment
Supplementary Table 11. Longitudinal changes
Supplementary Table 12. Medication

## Sheet: S1 Cohort characteristics
Table S1. Comprehensive sample list including all patients' demographic and clinical characteristics in the cohort.
Patient number	Disease group	Sex	Age group	Cirrhosis category	Treatment response category	Diagnosis specificity	Medication category	Treatment category	Time point (days)	Time point	AST (IU/L)	ALT (IU/L)	GGT (IU/L)	IgG (g/L)	Material
1	Autoimmune hepatitis	Female	12-20 years	No cirrhosis	Remission		Non-steroid based	Remission	0	1	29	17	31		Plasma
1	Autoimmune hepatitis	Female	12-20 years	No cirrhosis	Mild inflammation (<1.5 x ULN)		Steroid based	No remission	259	2	35	31	15		Plasma
1	Autoimmune hepatitis	Female	12-20 years	No cirrhosis	Mild inflammation (<1.5 x ULN)		Steroid based	No remission	502	3	35	49	15	11.6	Plasma
2	Autoimmune hepatitis	Female	36-44 years	No cirrhosis	Mild inflammation (<1.5 x ULN)		Non-steroid based	No remission	0	1	43	32	30	15.9	Plasma
2	Autoimmune hepatitis	Female	36-44 years	No cirrhosis	Mild inflammation (<1.5 x ULN)		Non-steroid based	No remission	64	2	19	15	13	17.9	Plasma
2	Autoimmune hepatitis	Female	36-44 years	No cirrhosis	Severe inflammation (>3 x ULN)		Steroid based	No remission	1822	3	97	206	26	17.7	Plasma
3	Autoimmune hepatitis	Female	28-36 years	No cirrhosis	Remission		Steroid based	Remission	0	1	24	19	66		Plasma
3	Autoimmune hepatitis	Female	36-44 years	No cirrhosis	Severe inflammation (>3 x ULN)		Steroid based	No remission	1102	2	129	253	2994	13.6	Plasma
3	Autoimmune hepatitis	Female	36-44 years	No cirrhosis	Mild inflammation (<1.5 x ULN)		Steroid based	No remission	2138	3	32	27	240	8.52	Plasma
3	Autoimmune hepatitis	Female	36-44 years	No cirrhosis	Mild inflammation (<1.5 x ULN)		Steroid based	No remission	2758	4	25	37	380	11.7	Plasma
4	Autoimmune hepatitis	Female	52-60 years	Compensated cirrhosis	Moderate inflammation (1.5-3 x ULN)		Non-steroid based	No remission	0	1	50	36	31	23.8	Plasma
4	Autoimmune hepatitis	Female	60-68 years	Compensated cirrhosis	Moderate inflammation (1.5-3 x ULN)		Steroid based	No remission	1895	2	48	24	18	13.6	Plasma
4	Autoimmune hepatitis	Female	60-68 years	Compensated cirrhosis	Moderate inflammation (1.5-3 x ULN)		Steroid based	No remission	2918	3	67	97	178	29.8	Plasma
5	Autoimmune hepatitis	Female	20-28 years	No cirrhosis	Remission		Non-steroid based	Remission	0	1	20	18	29	10.9	Plasma
5	Autoimmune hepatitis	Female	28-36 years	No cirrhosis	Remission		Steroid based	Remission	1898	2	16	25	24	10.1	Plasma
6	Autoimmune hepatitis	Male	28-36 years	No cirrhosis	Severe inflammation (>3 x ULN)		Steroid based	No remission	0	1	142	87	76		Plasma
6	Autoimmune hepatitis	Male	28-36 years	Compensated cirrhosis	Mild inflammation (<1.5 x ULN)		Non-steroid based	No remission	763	2	40	40	36		Plasma
6	Autoimmune hepatitis	Male	36-44 years	No cirrhosis	Remission		Non-steroid based	Remission	2817	3	24	28	13	12	Plasma
6	Autoimmune hepatitis	Male	36-44 years	No cirrhosis	Remission		Non-steroid based	Remission	3007	4	32	38	16	12	Plasma
7	Autoimmune hepatitis	Female	12-20 years	No cirrhosis	Remission		Steroid based	Remission	0	1	24	14	7	14.1	Plasma
8	Autoimmune hepatitis	Female	44-52 years	No cirrhosis	Remission		Steroid based	Remission	0	1	27	27	36		Plasma
8	Autoimmune hepatitis	Female	52-60 years	No cirrhosis	Mild inflammation (<1.5 x ULN)		Non-steroid based	No remission	3054	2	29	37	21	11.2	Plasma
8	Autoimmune hepatitis	Female	52-60 years	No cirrhosis	Remission		Non-steroid based	Remission	3416	3	26	32	20	11.8	Plasma
9	Autoimmune hepatitis	Female	60-68 years	No cirrhosis	Remission		Steroid based	Remission	0	1	31	20	34		Plasma
9	Autoimmune hepatitis	Female	68-76 years	Compensated cirrhosis	Mild inflammation (<1.5 x ULN)		Steroid based	No remission	1723	2	35	23	38	18.4	Plasma
9	Autoimmune hepatitis	Female	68-76 years	No cirrhosis	Remission		Steroid based	Remission	2849	3	31	21	28		Plasma
10	Autoimmune hepatitis	Male	60-68 years	No cirrhosis	Mild inflammation (<1.5 x ULN)		Steroid based	No remission	0	1	35	62	185		Plasma
10	Autoimmune hepatitis	Male	60-68 years	Compensated cirrhosis	Moderate inflammation (1.5-3 x ULN)		Steroid based	No remission	1860	2	59	45	176	8.3	Plasma
10	Autoimmune hepatitis	Male	68-76 years	No cirrhosis	Moderate inflammation (1.5-3 x ULN)		Steroid based	No remission	2967	3	38	87	29	9.6	Plasma
10	Autoimmune hepatitis	Male	68-76 years	No cirrhosis	Mild inflammation (<1.5 x ULN)		Steroid based	No remission	3324	4	30	57	36	9.7	Plasma
11	Autoimmune hepatitis	Female	68-76 years	No cirrhosis	Remission		Non-steroid based	Remission	0	1	19	15	67	7.47	Plasma
11	Autoimmune hepatitis	Female	76-84 years	No cirrhosis	Remission		Steroid based	Remission	1882	2	20	17	42		Plasma
12	Autoimmune hepatitis	Male	52-60 years	Compensated cirrhosis	Moderate inflammation (1.5-3 x ULN)		Steroid based	No remission	0	1	62	40	740	16.4	Plasma
12	Autoimmune hepatitis	Male	60-68 years	No cirrhosis	Remission		Non-steroid based	Remission	2529	2	33	16	62		Plasma
12	Autoimmune hepatitis	Male	60-68 years	No cirrhosis	Mild inflammation (<1.5 x ULN)		Non-steroid based	No remission	2885	3	26	24	69	16.8	Plasma
12	Autoimmune hepatitis	Male	60-68 years	No cirrhosis	Remission		Steroid based	Remission	3190	4	33	34	58	12.7	Plasma
13	Autoimmune hepatitis	Female	28-36 years	Compensated cirrhosis	Severe inflammation (>3 x ULN)		Steroid based	No remission	0	1	244	186	261	21.88	Plasma
13	Autoimmune hepatitis	Female	28-36 years	Compensated cirrhosis	Severe inflammation (>3 x ULN)		Not defined	No remission	666	2	214	164	204		Plasma
14	Autoimmune hepatitis	Female	60-68 years	No cirrhosis	Remission		Non-steroid based	Remission	0	1	28	20	95		Plasma
14	Autoimmune hepatitis	Female	60-68 years	No cirrhosis	Severe inflammation (>3 x ULN)		Steroid based	No remission	2506	2	134	208	77	11.7	Serum
14	Autoimmune hepatitis	Female	68-76 years	No cirrhosis	Mild inflammation (<1.5 x ULN)		Non-steroid based	No remission	2977	3	29	40	77		Plasma
14	Autoimmune hepatitis	Female	68-76 years	No cirrhosis	Remission		Steroid based	Remission	3325	4	21	22	49	11.1	Plasma
15	Autoimmune hepatitis	Female	52-60 years	No cirrhosis	Remission		Steroid based	Remission	0	1	25	15	10	7.59	Plasma
15	Autoimmune hepatitis	Female	60-68 years	No cirrhosis	Remission		Non-steroid based	Remission	2842	2	21	17	13		Plasma
15	Autoimmune hepatitis	Female	60-68 years	No cirrhosis	Remission		Non-steroid based	Remission	3213	3	19	15	12		Plasma
16	Autoimmune hepatitis	Female	44-52 years	Decompensated cirrhosis	Remission		Steroid based	Remission	0	1	26	17	34		Plasma
16	Autoimmune hepatitis	Female	52-60 years	Compensated cirrhosis	Remission		Steroid based	Remission	2722	2	21	14	62		Plasma
17	Autoimmune hepatitis	Female	20-28 years	Compensated cirrhosis	Moderate inflammation (1.5-3 x ULN)		Steroid based	No remission	0	1	58	33	60	17.2	Plasma
17	Autoimmune hepatitis	Female	28-36 years	Compensated cirrhosis	Remission		Steroid based	Remission	1251	2	30	19	21		Plasma
17	Autoimmune hepatitis	Female	28-36 years	Compensated cirrhosis	Remission		Steroid based	Remission	2518	3	30	18	18	13.2	Plasma
18	Autoimmune hepatitis	Female	52-60 years	No cirrhosis	Remission		Steroid based	Remission	0	1	17	14	7	10.2	Plasma
18	Autoimmune hepatitis	Female	60-68 years	No cirrhosis	Remission		Non-steroid based	Remission	3184	2	15	19	9		Plasma
19	Autoimmune hepatitis	Female	68-76 years	Compensated cirrhosis	Moderate inflammation (1.5-3 x ULN)		Steroid based	No remission	0	1	62	53	57		Plasma
19	Autoimmune hepatitis	Female	76-84 years	Compensated cirrhosis	Mild inflammation (<1.5 x ULN)		Steroid based	No remission	2341	2	41	33	66	8.55	Plasma
19	Autoimmune hepatitis	Female	76-84 years	Compensated cirrhosis	Moderate inflammation (1.5-3 x ULN)		Steroid based	No remission	2804	3	52	45	190	9.27	Plasma
20	Autoimmune hepatitis	Female	60-68 years	Decompensated cirrhosis	Moderate inflammation (1.5-3 x ULN)		No medication	Before treatment	0	1	70	71	212		Plasma
20	Autoimmune hepatitis	Female	60-68 years	Compensated cirrhosis	Moderate inflammation (1.5-3 x ULN)		Non-steroid based	No remission	62	2	63	31	109	19.1	Plasma
21	Autoimmune hepatitis	Female	44-52 years	No cirrhosis	Moderate inflammation (1.5-3 x ULN)		Non-steroid based	No remission	0	1	54	38	11		Plasma
21	Autoimmune hepatitis	Female	44-52 years	No cirrhosis	Moderate inflammation (1.5-3 x ULN)		Non-steroid based	No remission	402	2	66	51			Plasma
21	Autoimmune hepatitis	Female	52-60 years	No cirrhosis	Mild inflammation (<1.5 x ULN)		Steroid based	No remission	2698	3	39	38	14		Plasma
21	Autoimmune hepatitis	Female	52-60 years	No cirrhosis	Mild inflammation (<1.5 x ULN)		Non-steroid based	No remission	3797	4	41	50	11		Plasma
22	Autoimmune hepatitis	Male	12-20 years	Compensated cirrhosis	Remission		Steroid based	Remission	0	1	28	41	72		Serum
22	Autoimmune hepatitis	Male	12-20 years	Compensated cirrhosis	Moderate inflammation (1.5-3 x ULN)		Steroid based	No remission	423	2	56	71	88		Plasma
22	Autoimmune hepatitis	Male	12-20 years	Compensated cirrhosis	Moderate inflammation (1.5-3 x ULN)		Steroid based	No remission	548	3	53	67	92		Serum
22	Autoimmune hepatitis	Male	12-20 years	Compensated cirrhosis	Mild inflammation (<1.5 x ULN)		Steroid based	No remission	568	4	46	56	94		Serum
22	Autoimmune hepatitis	Male	12-20 years	Compensated cirrhosis	Moderate inflammation (1.5-3 x ULN)		Steroid based	No remission	646	5	55	88	126		Plasma
22	Autoimmune hepatitis	Male	12-20 years	Compensated cirrhosis	Moderate inflammation (1.5-3 x ULN)		Steroid based	No remission	1004	6	68	73	97	10.1	Serum
22	Autoimmune hepatitis	Male	20-28 years	Compensated cirrhosis	Mild inflammation (<1.5 x ULN)		Steroid based	Not defined	1448	7	47	65	105	9.9	Plasma
22	Autoimmune hepatitis	Male	20-28 years	Compensated cirrhosis	Remission		Steroid based	Not defined	1761	8	33	45	75	11.4	Plasma
23	Autoimmune hepatitis	Male	44-52 years	Compensated cirrhosis	Remission		Non-steroid based	Remission	0	1	30	14	26		Plasma
23	Autoimmune hepatitis	Male	44-52 years	No cirrhosis	Remission		Non-steroid based	Remission	790	2	24	18	15		Plasma
23	Autoimmune hepatitis	Male	44-52 years	No cirrhosis	Remission		Non-steroid based	Remission	1211	3	25	21	25	11.3	Plasma
24	Autoimmune hepatitis	Male	60-68 years	No cirrhosis	Severe inflammation (>3 x ULN)		No medication	Before treatment	0	1	173	117	247	24.2	Serum
24	Autoimmune hepatitis	Male	60-68 years	No cirrhosis	Mild inflammation (<1.5 x ULN)		Non-steroid based	No remission	117	2	43	24	132	12	Plasma
24	Autoimmune hepatitis	Male	60-68 years	No cirrhosis	Remission		Steroid based	Remission	855	3	27	19	126		Plasma
24	Autoimmune hepatitis	Male	60-68 years	No cirrhosis	Remission		Steroid based	Remission	1238	4	22	14	33	9.2	Plasma
25	Autoimmune hepatitis	Male	44-52 years	No cirrhosis	Severe inflammation (>3 x ULN)		No medication	Before treatment	0	1	534	521	386	16	Serum
25	Autoimmune hepatitis	Male	44-52 years	No cirrhosis	Moderate inflammation (1.5-3 x ULN)		Steroid based	No remission	187	2	60	53	372	12.1	Plasma
25	Autoimmune hepatitis	Male	52-60 years	Compensated cirrhosis	Remission		Non-steroid based	Remission	1355	3	32	28	25	10.8	Plasma
26	Autoimmune hepatitis	Female	68-76 years	No cirrhosis	Severe inflammation (>3 x ULN)		Steroid based	No remission	0	1	60	131	101		Plasma
26	Autoimmune hepatitis	Female	68-76 years	No cirrhosis	Remission		Non-steroid based	Remission	816	2	25	21	55	10.2	Plasma
26	Autoimmune hepatitis	Female	76-84 years	No cirrhosis	Remission		Non-steroid based	Remission	2110	3	16	17	24		Plasma
26	Autoimmune hepatitis	Female	76-84 years	No cirrhosis	Remission		Non-steroid based	Remission	2496	4	18	19	20	11.3	Plasma
27	Autoimmune hepatitis	Male	60-68 years	Decompensated cirrhosis	Severe inflammation (>3 x ULN)		Steroid based	No remission	0	1	245	379	531	19	Serum
27	Autoimmune hepatitis	Male	60-68 years	Decompensated cirrhosis	Severe inflammation (>3 x ULN)		Steroid based	No remission	37	2	402	207	617		Plasma
27	Autoimmune hepatitis	Male	60-68 years	Decompensated cirrhosis	Mild inflammation (<1.5 x ULN)		Steroid based	No remission	1254	3	36	40	15		Plasma
28	Autoimmune hepatitis	Female	60-68 years	Compensated cirrhosis	Mild inflammation (<1.5 x ULN)		Steroid based	No remission	0	1	33	29	40		Plasma
28	Autoimmune hepatitis	Female	60-68 years	No cirrhosis	Remission		Steroid based	Remission	636	2	28	24	25		Plasma
28	Autoimmune hepatitis	Female	60-68 years	No cirrhosis	Remission		Steroid based	Remission	636	3	28	24			Serum
29	Autoimmune hepatitis	Male	12-20 years	No cirrhosis	Severe inflammation (>3 x ULN)		Steroid based	No remission	0	1	164	98	283	14.6	Plasma
29	Autoimmune hepatitis	Male	20-28 years	No cirrhosis	Mild inflammation (<1.5 x ULN)		Steroid based	No remission	334	2	37	19	45	15.7	Serum
29	Autoimmune hepatitis	Male	20-28 years	No cirrhosis	Mild inflammation (<1.5 x ULN)		Steroid based	No remission	384	3	44	62	461		Plasma
30	Autoimmune hepatitis	Female	52-60 years	No cirrhosis	Remission		Steroid based	Remission	0	1	24	24	91	6.82	Plasma
30	Autoimmune hepatitis	Female	60-68 years	No cirrhosis	Remission		Non-steroid based	Remission	2148	2	23	18	33	10.3	Plasma
31	Autoimmune hepatitis	Female	52-60 years	No cirrhosis	Moderate inflammation (1.5-3 x ULN)		No medication	Before treatment	0	1	81	76	40	18.7	Serum
31	Autoimmune hepatitis	Female	60-68 years	No cirrhosis	Remission		Steroid based	Remission	167	2	24	22	18	9.83	Plasma
31	Autoimmune hepatitis	Female	60-68 years	No cirrhosis	Remission		Non-steroid based	Remission	1211	3	29	20	15		Plasma
32	Autoimmune hepatitis	Male	28-36 years	Compensated cirrhosis	Severe inflammation (>3 x ULN)		No medication	Before treatment	0	1	192	288	397	31.6	Serum
32	Autoimmune hepatitis	Male	28-36 years	Compensated cirrhosis	Severe inflammation (>3 x ULN)		Steroid based	No remission	126	2	114	192	677	16	Plasma
32	Autoimmune hepatitis	Male	28-36 years	Compensated cirrhosis	Severe inflammation (>3 x ULN)		Steroid based	No remission	210	3	121	254	642	15.4	Plasma
32	Autoimmune hepatitis	Male	28-36 years	Compensated cirrhosis	Severe inflammation (>3 x ULN)		Steroid based	No remission	280	4	129	186		16.9	Serum
32	Autoimmune hepatitis	Male	28-36 years	Compensated cirrhosis	Severe inflammation (>3 x ULN)		Non-steroid based	No remission	1030	5	113	176	226		Plasma
32	Autoimmune hepatitis	Male	28-36 years	Compensated cirrhosis	Moderate inflammation (1.5-3 x ULN)		Non-steroid based	No remission	1192	6	79	105	155	24.5	Plasma
33	Autoimmune hepatitis	Female	28-36 years	No cirrhosis	Remission		Steroid based	Remission	0	1	16	35	76	10.9	Plasma
33	Autoimmune hepatitis	Female	28-36 years	No cirrhosis	Remission		Non-steroid based	Remission	469	2	30	27	88		Plasma
33	Autoimmune hepatitis	Female	28-36 years	No cirrhosis	Moderate inflammation (1.5-3 x ULN)		Steroid based	No remission	1715	3	47	61	63		Serum
33	Autoimmune hepatitis	Female	36-44 years	No cirrhosis	Mild inflammation (<1.5 x ULN)		Non-steroid based	No remission	2532	4	37	40	112	11.6	Plasma
34	Autoimmune hepatitis	Male	36-44 years	Compensated cirrhosis	Severe inflammation (>3 x ULN)		No medication	Before treatment	0	1	113	101	446		Plasma
34	Autoimmune hepatitis	Male	44-52 years	Compensated cirrhosis	Mild inflammation (<1.5 x ULN)		Non-steroid based	No remission	952	2	40	23	236	21.1	Plasma
34	Autoimmune hepatitis	Male	44-52 years	Compensated cirrhosis	Moderate inflammation (1.5-3 x ULN)		Non-steroid based	No remission	1262	3	54	39	200		Plasma
35	Autoimmune hepatitis	Male	20-28 years	No cirrhosis	Severe inflammation (>3 x ULN)		Steroid based	No remission	0	1	110	223	159		Plasma
35	Autoimmune hepatitis	Male	20-28 years	No cirrhosis	Severe inflammation (>3 x ULN)		No medication	Before treatment	1961	2	674	1283	203	21	Plasma
35	Autoimmune hepatitis	Male	28-36 years	Compensated cirrhosis	Mild inflammation (<1.5 x ULN)		Steroid based	No remission	2158	3	39	40	20	11	Plasma
36	Autoimmune hepatitis	Female	44-52 years	Compensated cirrhosis	Moderate inflammation (1.5-3 x ULN)		Steroid based	No remission	0	1	58	74	206	8.5	Plasma
36	Autoimmune hepatitis	Female	52-60 years	Decompensated cirrhosis	Moderate inflammation (1.5-3 x ULN)		Steroid based	No remission	1612	2	49	40	120		Serum
37	Autoimmune hepatitis	Female	12-20 years	Compensated cirrhosis	Remission		Steroid based	Remission	0	1	30	15	18	13.3	Plasma
37	Autoimmune hepatitis	Female	12-20 years	Compensated cirrhosis	Moderate inflammation (1.5-3 x ULN)		Steroid based	No remission	160	2	58	45	21		Plasma
37	Autoimmune hepatitis	Female	12-20 years	Compensated cirrhosis	Severe inflammation (>3 x ULN)		Steroid based	No remission	524	3	98	71	42	18.3	Plasma
37	Autoimmune hepatitis	Female	20-28 years	Compensated cirrhosis	Remission		Steroid based	Remission	840	4	31	23	13		Plasma
37	Autoimmune hepatitis	Female	20-28 years	Compensated cirrhosis	Mild inflammation (<1.5 x ULN)		Steroid based	No remission	899	5	42	33	18		Plasma
37	Autoimmune hepatitis	Female	20-28 years	Compensated cirrhosis	Mild inflammation (<1.5 x ULN)		Steroid based	No remission	1343	6	38	31	19		Plasma
38	Autoimmune hepatitis	Female	20-28 years	Compensated cirrhosis	Remission		Steroid based	Remission	0	1	31	28	180	7.89	Serum
38	Autoimmune hepatitis	Female	20-28 years	Compensated cirrhosis	Moderate inflammation (1.5-3 x ULN)		Steroid based	No remission	239	2	73	88	613		Plasma
38	Autoimmune hepatitis	Female	20-28 years	No cirrhosis	Moderate inflammation (1.5-3 x ULN)		Steroid based	No remission	947	3	44	66	530	7.5	Plasma
38	Autoimmune hepatitis	Female	28-36 years	Compensated cirrhosis	Moderate inflammation (1.5-3 x ULN)		Steroid based	No remission	1290	4	51	77	508	7.7	Plasma
39	Autoimmune hepatitis	Female	12-20 years	No cirrhosis	Mild inflammation (<1.5 x ULN)		Steroid based	No remission	0	1	33	32	20		Plasma
39	Autoimmune hepatitis	Female	20-28 years	No cirrhosis	Moderate inflammation (1.5-3 x ULN)		Non-steroid based	No remission	1042	2	70	103	19	18.6	Plasma
39	Autoimmune hepatitis	Female	20-28 years	No cirrhosis	Mild inflammation (<1.5 x ULN)		Steroid based	No remission	1406	3	38	48	20	16.3	Plasma
40	Autoimmune hepatitis	Male	68-76 years	Compensated cirrhosis	Remission		Steroid based	Remission	345	1	32	43	256		Plasma
41	Autoimmune hepatitis	Female	36-44 years	Compensated cirrhosis	Remission		Steroid based	Remission	0	1	26	21	27		Plasma
41	Autoimmune hepatitis	Female	44-52 years	Decompensated cirrhosis	Remission		Steroid based	Remission	903	2	19	21	60		Plasma
41	Autoimmune hepatitis	Female	44-52 years	Compensated cirrhosis	Mild inflammation (<1.5 x ULN)		Steroid based	No remission	1022	3	35	46	309		Plasma
42	Autoimmune hepatitis	Male	52-60 years	No cirrhosis	Mild inflammation (<1.5 x ULN)		Steroid based	No remission	0	1	48	64	72	12.6	Plasma
42	Autoimmune hepatitis	Male	52-60 years	Compensated cirrhosis	Moderate inflammation (1.5-3 x ULN)		Steroid based	No remission	97	2	63	59	208	12.2	Plasma
42	Autoimmune hepatitis	Male	60-68 years	Compensated cirrhosis	Remission		Steroid based	Remission	423	3	35	37	79		Plasma
42	Autoimmune hepatitis	Male	60-68 years	Compensated cirrhosis	Remission		Steroid based	Remission	883	4	34	39	57		Plasma
42	Autoimmune hepatitis	Male	60-68 years	Compensated cirrhosis	Mild inflammation (<1.5 x ULN)		Steroid based	No remission	1324	5	43	38	32		Plasma
42	Autoimmune hepatitis	Male	60-68 years	No cirrhosis	Mild inflammation (<1.5 x ULN)		Non-steroid based	No remission	2521	6	38	36	36	9.8	Plasma
43	Autoimmune hepatitis	Male	60-68 years	Compensated cirrhosis	Remission		Steroid based	Remission	0	1	31	40	58		Plasma
43	Autoimmune hepatitis	Male	68-76 years	No cirrhosis	Remission		Non-steroid based	Remission	1861	2	21	31	31		Plasma
43	Autoimmune hepatitis	Male	68-76 years	No cirrhosis	Mild inflammation (<1.5 x ULN)		Non-steroid based	No remission	1919	3	44	28	28		Plasma
44	Autoimmune hepatitis	Female	12-20 years	No cirrhosis	Severe inflammation (>3 x ULN)		No medication	Before treatment	0	1	681	1272	30	8.63	Plasma
44	Autoimmune hepatitis	Female	20-28 years	No cirrhosis	Severe inflammation (>3 x ULN)		Non-steroid based	No remission	742	2	107	188	16		Serum
44	Autoimmune hepatitis	Female	20-28 years	No cirrhosis	Remission		Steroid based	Remission	956	3	23	27	12		Plasma
44	Autoimmune hepatitis	Female	20-28 years	No cirrhosis	Remission		Steroid based	Remission	1061	4	22	21	11		Plasma
44	Autoimmune hepatitis	Female	20-28 years	No cirrhosis	Remission		Non-steroid based	Remission	2127	5	18	20	9	6.5	Plasma
44	Autoimmune hepatitis	Female	20-28 years	No cirrhosis	Remission		Non-steroid based	Remission	2419	6	16	23	11	7.2	Plasma
45	Autoimmune hepatitis	Female	20-28 years	No cirrhosis	Mild inflammation (<1.5 x ULN)		Steroid based	No remission	0	1	33	39	212		Plasma
45	Autoimmune hepatitis	Female	20-28 years	No cirrhosis	Remission		Steroid based	Remission	1178	2	18	29	53	13.9	Plasma
45	Autoimmune hepatitis	Female	28-36 years	No cirrhosis	Mild inflammation (<1.5 x ULN)		Non-steroid based	No remission	1533	3	29	38	102	16.1	Plasma
46	Autoimmune hepatitis	Male	20-28 years	No cirrhosis	Severe inflammation (>3 x ULN)		No medication	Before treatment	0	1	164	309	93	6.65	Serum
46	Autoimmune hepatitis	Male	20-28 years	No cirrhosis	Remission		Steroid based	Remission	234	2	24	23	52	5.17	Plasma
46	Autoimmune hepatitis	Male	20-28 years	No cirrhosis	Remission		Non-steroid based	Remission	1248	3	21	24	26	5.8	Plasma
47	Autoimmune hepatitis	Female	20-28 years	Decompensated cirrhosis	Moderate inflammation (1.5-3 x ULN)		Steroid based	No remission	0	1	50	43	74		Serum
47	Autoimmune hepatitis	Female	20-28 years	Decompensated cirrhosis	Mild inflammation (<1.5 x ULN)		Steroid based	No remission	119	2	44	45	59		Plasma
47	Autoimmune hepatitis	Female	20-28 years	Decompensated cirrhosis	Mild inflammation (<1.5 x ULN)		Steroid based	No remission	309	3	39	36	57		Plasma
47	Autoimmune hepatitis	Female	20-28 years	Decompensated cirrhosis	Mild inflammation (<1.5 x ULN)		Steroid based	No remission	406	4	39	40	40		Plasma
47	Autoimmune hepatitis	Female	20-28 years	Compensated cirrhosis	Mild inflammation (<1.5 x ULN)		Steroid based	No remission	784	5	36	32	38		Plasma
47	Autoimmune hepatitis	Female	20-28 years	Compensated cirrhosis	Remission		Non-steroid based	Remission	1134	6	26	20	18		Plasma
47	Autoimmune hepatitis	Female	20-28 years	Compensated cirrhosis	Remission		Non-steroid based	Not defined	1492	7	29	27	16		Plasma
48	Autoimmune hepatitis	Female	12-20 years	No cirrhosis	Severe inflammation (>3 x ULN)		Steroid based	No remission	0	1	60	140	46	16	Serum
48	Autoimmune hepatitis	Female	12-20 years	No cirrhosis	Remission		Steroid based	Remission	279	2	27	22	27		Plasma
48	Autoimmune hepatitis	Female	12-20 years	No cirrhosis	Moderate inflammation (1.5-3 x ULN)		Steroid based	No remission	337	3	28	54	26		Plasma
48	Autoimmune hepatitis	Female	12-20 years	No cirrhosis	Mild inflammation (<1.5 x ULN)		Steroid based	No remission	1487	4	16	17	24	15.2	Plasma
49	Autoimmune hepatitis	Female	60-68 years	Compensated cirrhosis	Severe inflammation (>3 x ULN)		No medication	Before treatment	0	1	227	263	225	20.1	Serum
49	Autoimmune hepatitis	Female	60-68 years	Compensated cirrhosis	Remission		Steroid based	Remission	153	2	28	22	76		Plasma
49	Autoimmune hepatitis	Female	60-68 years	No cirrhosis	Remission		Non-steroid based	Remission	487	3	27	21	46		Plasma
49	Autoimmune hepatitis	Female	60-68 years	Compensated cirrhosis	Remission		Non-steroid based	Remission	830	4	23	20	50		Plasma
49	Autoimmune hepatitis	Female	60-68 years	No cirrhosis	Remission		Steroid based	Remission	1734	5	24	20	20		Plasma
49	Autoimmune hepatitis	Female	68-76 years	No cirrhosis	Moderate inflammation (1.5-3 x ULN)		Steroid based	No remission	2406	6	48	95	103	11.4	Plasma
49	Autoimmune hepatitis	Female	68-76 years	No cirrhosis	Moderate inflammation (1.5-3 x ULN)		Steroid based	Not defined	2777	7	52	67	85	12.4	Plasma
50	Autoimmune hepatitis	Female	NA	No cirrhosis	Remission		Steroid based	Remission	0	1	22	12	20		Plasma
50	Autoimmune hepatitis	Female	NA	No cirrhosis	Remission		Non-steroid based	Remission	252	2	21	19	36	12.2	Plasma
50	Autoimmune hepatitis	Female	NA	No cirrhosis			Non-steroid based	Not defined	631	3			27		Plasma
51	Autoimmune hepatitis	Female	60-68 years	Compensated cirrhosis	Moderate inflammation (1.5-3 x ULN)		Steroid based	No remission	0	1	65		178	11.2	Serum
51	Autoimmune hepatitis	Female	68-76 years	Compensated cirrhosis	Mild inflammation (<1.5 x ULN)		No medication	Before treatment	209	2	41	25	221		Plasma
51	Autoimmune hepatitis	Female	68-76 years	Compensated cirrhosis	Moderate inflammation (1.5-3 x ULN)		No medication	Before treatment	915	3	49	39	247		Plasma
51	Autoimmune hepatitis	Female	68-76 years	Compensated cirrhosis	Mild inflammation (<1.5 x ULN)		No medication	Before treatment	1111	4		47	269		Plasma
52	Autoimmune hepatitis	Female	60-68 years	Compensated cirrhosis	Severe inflammation (>3 x ULN)		Steroid based	No remission	0	1	71	111	2366	8.23	Serum
52	Autoimmune hepatitis	Female	60-68 years	Compensated cirrhosis	Mild inflammation (<1.5 x ULN)		Steroid based	No remission	197	2	33	47	509		Plasma
52	Autoimmune hepatitis	Female	60-68 years	Compensated cirrhosis	Remission		Steroid based	Remission	286	3	24	22	40		Plasma
52	Autoimmune hepatitis	Female	60-68 years	Compensated cirrhosis	Remission		Steroid based	Remission	634	4	20	32	31	11.6	Plasma
53	Autoimmune hepatitis	Female	52-60 years	No cirrhosis	Severe inflammation (>3 x ULN)		No medication	Before treatment	0	1	106	122	192	12.4	Serum
53	Autoimmune hepatitis	Female	52-60 years	No cirrhosis	Remission		Non-steroid based	Remission	517	2	26	29	19	9.3	Plasma
54	Autoimmune hepatitis	Female	68-76 years	Compensated cirrhosis	Severe inflammation (>3 x ULN)		No medication	Before treatment	0	1	478	169	502	49.4	Plasma
54	Autoimmune hepatitis	Female	68-76 years	No cirrhosis	Mild inflammation (<1.5 x ULN)		Steroid based	No remission	226	2	46	44	75	29.2	Plasma
54	Autoimmune hepatitis	Female	68-76 years	No cirrhosis	Mild inflammation (<1.5 x ULN)		Steroid based	No remission	513	3	23	24	32	28.3	Plasma
55	Autoimmune hepatitis	Male	68-76 years	No cirrhosis	Moderate inflammation (1.5-3 x ULN)		No medication	Before treatment	0	1	57	63	82	14	Plasma
55	Autoimmune hepatitis	Male	68-76 years	No cirrhosis	Severe inflammation (>3 x ULN)		No medication	Before treatment	415	2	687	1050	331	30.9	Plasma
55	Autoimmune hepatitis	Male	68-76 years	No cirrhosis	Moderate inflammation (1.5-3 x ULN)		Steroid based	No remission	524	3	57	78	210	11.4	Plasma
56	Autoimmune hepatitis	Female	12-20 years	No cirrhosis	Moderate inflammation (1.5-3 x ULN)		Steroid based	No remission	0	1	53	52	16		Serum
56	Autoimmune hepatitis	Female	12-20 years	No cirrhosis	Remission		Non-steroid based	Remission	2530	2	25	21	16	13.7	Plasma
56	Autoimmune hepatitis	Female	12-20 years	No cirrhosis	Mild inflammation (<1.5 x ULN)		Non-steroid based	Remission	2586	3	25	18	19		Plasma
56	Autoimmune hepatitis	Female	12-20 years	No cirrhosis	Remission		Non-steroid based	Remission	3005	4	25	15	14	15.7	Plasma
57	Autoimmune hepatitis	Female	60-68 years	Compensated cirrhosis	Moderate inflammation (1.5-3 x ULN)		Steroid based	No remission	0	1	79	101	40	16.3	Plasma
57	Autoimmune hepatitis	Female	60-68 years	Compensated cirrhosis	Mild inflammation (<1.5 x ULN)		Steroid based	No remission	350	2	41	51	33	10.4	Plasma
58	Autoimmune hepatitis	Female	52-60 years	No cirrhosis	Moderate inflammation (1.5-3 x ULN)		Steroid based	No remission	0	1	51	42	43	16	Plasma
58	Autoimmune hepatitis	Female	52-60 years	No cirrhosis	Mild inflammation (<1.5 x ULN)		Steroid based	No remission	351	2	34	31	68		Plasma
59	Autoimmune hepatitis	Female	44-52 years	No cirrhosis	Severe inflammation (>3 x ULN)		Steroid based	No remission	0	1	278	329	331	38	Plasma
59	Autoimmune hepatitis	Female	44-52 years	Compensated cirrhosis	Moderate inflammation (1.5-3 x ULN)		Steroid based	No remission	148	2	72	64	62	18.4	Plasma
60	Autoimmune hepatitis	Female	44-52 years	No cirrhosis	Severe inflammation (>3 x ULN)		No medication	Before treatment	0	1	1314	1168	728	19.4	Plasma
60	Autoimmune hepatitis	Female	44-52 years	No cirrhosis	Mild inflammation (<1.5 x ULN)		Steroid based	No remission	172	2	41	34	147	16.2	Plasma
61	Autoimmune hepatitis	Female	60-68 years	No cirrhosis	Severe inflammation (>3 x ULN)		Steroid based	No remission	0	1	138	206	903	12.6	Plasma
61	Autoimmune hepatitis	Female	60-68 years	No cirrhosis	Mild inflammation (<1.5 x ULN)		Steroid based	No remission	154	2	43	40	79	9.8	Plasma
62	Autoimmune hepatitis	Female	60-68 years	Compensated cirrhosis	Moderate inflammation (1.5-3 x ULN)		Steroid based	No remission	0	1	64	39	305		Plasma
62	Autoimmune hepatitis	Female	60-68 years	Compensated cirrhosis	Mild inflammation (<1.5 x ULN)		Steroid based	No remission	217	2	35	12	61	17.7	Plasma
63	Autoimmune hepatitis	Male	68-76 years	No cirrhosis	Severe inflammation (>3 x ULN)		No medication	Before treatment	0	1	113	208	257		Plasma
63	Autoimmune hepatitis	Male	68-76 years	No cirrhosis	Mild inflammation (<1.5 x ULN)		Steroid based	No remission	61	2	18	33	94	24.1	Plasma
63	Autoimmune hepatitis	Male	68-76 years	No cirrhosis	Mild inflammation (<1.5 x ULN)		Steroid based	No remission	259	3	18	17	25	19	Plasma
64	Autoimmune hepatitis	Female	28-36 years	Decompensated cirrhosis	Mild inflammation (<1.5 x ULN)		Steroid based	No remission	148	1	30	41		12.4	Plasma
65	Autoimmune hepatitis	Male	60-68 years	No cirrhosis	Moderate inflammation (1.5-3 x ULN)		Non-steroid based	No remission	0	1	63	114	136	14.9	Plasma
65	Autoimmune hepatitis	Male	60-68 years	No cirrhosis	Mild inflammation (<1.5 x ULN)		Steroid based	No remission	140	2	32	46	73	10.4	Plasma
66	Autoimmune hepatitis	Female	44-52 years	No cirrhosis	Severe inflammation (>3 x ULN)		Steroid based	No remission	0	1	173	249	249	31.1	Serum
66	Autoimmune hepatitis	Female	44-52 years	No cirrhosis	Moderate inflammation (1.5-3 x ULN)		Steroid based	No remission	42	2	55	79	164	23.9	Plasma
67	Compensated cirrhosis	Male	52-60 years	Compensated cirrhosis		Alcoholic hepatitis					69	44			Plasma
68	Compensated cirrhosis	Male	52-60 years	Compensated cirrhosis		Alcoholic hepatitis					36	26			Plasma
69	Compensated cirrhosis	Male	44-52 years	Compensated cirrhosis		Alcoholic hepatitis					62	26			Plasma
70	Compensated cirrhosis	Female	60-68 years	Compensated cirrhosis		Alcoholic hepatitis					41	26			Plasma
71	Compensated cirrhosis	Male	44-52 years	Compensated cirrhosis		Viral hepatitis					77	70			Plasma
72	Compensated cirrhosis	Male	44-52 years	Compensated cirrhosis		Viral hepatitis					142	68			Plasma
73	Compensated cirrhosis	Male	44-52 years	Compensated cirrhosis		Alcoholic hepatitis					45	23			Plasma
74	Compensated cirrhosis	Male	52-60 years	Compensated cirrhosis		Alcoholic hepatitis					87	54			Plasma
75	Compensated cirrhosis	Male	36-44 years	Compensated cirrhosis		Alcoholic hepatitis					39	14			Plasma
76	Compensated cirrhosis	Male	52-60 years	Compensated cirrhosis		Alcoholic hepatitis					99	47			Plasma
77	Compensated cirrhosis	Male	60-68 years	Compensated cirrhosis		Alcoholic hepatitis					40	25			Plasma
78	Compensated cirrhosis	Male	28-36 years	Compensated cirrhosis		Alcoholic hepatitis					116	87			Plasma
79	Compensated cirrhosis	Male	60-68 years	Compensated cirrhosis		Viral hepatitis					48	26			Plasma
80	Compensated cirrhosis	Male	52-60 years	Compensated cirrhosis		Viral hepatitis					104	56			Plasma
81	Compensated cirrhosis	Male	44-52 years	Compensated cirrhosis		Viral hepatitis					52	26			Plasma
82	Compensated cirrhosis	Male	44-52 years	Compensated cirrhosis		Viral hepatitis					142	175			Plasma
83	Compensated cirrhosis	Male	60-68 years	Compensated cirrhosis		Viral hepatitis					19	26			Plasma
84	Compensated cirrhosis	Male	52-60 years	Compensated cirrhosis		Viral hepatitis					93	60			Plasma
85	Compensated cirrhosis	Male	44-52 years	Compensated cirrhosis		Viral hepatitis					119	74			Plasma
86	Compensated cirrhosis	Male	60-68 years	Compensated cirrhosis		Alcoholic hepatitis					88	60			Plasma
87	Compensated cirrhosis	Male	52-60 years	Compensated cirrhosis		Alcoholic hepatitis					113	18			Plasma
88	Compensated cirrhosis	Female	36-44 years	Compensated cirrhosis		Viral hepatitis					517	360			Plasma
89	Compensated cirrhosis	Male	60-68 years	Compensated cirrhosis		Alcoholic hepatitis					56	33			Plasma
90	Compensated cirrhosis	Male	52-60 years	Compensated cirrhosis		Viral hepatitis					29	26			Plasma
91	Compensated cirrhosis	Female	52-60 years	Compensated cirrhosis		Alcoholic hepatitis					30	19			Plasma
92	Compensated cirrhosis	Female	44-52 years	Compensated cirrhosis		Alcoholic hepatitis					228	104			Plasma
93	Compensated cirrhosis	Male	52-60 years	Compensated cirrhosis		Viral hepatitis					103	65			Plasma
94	Compensated cirrhosis	Female	44-52 years	Compensated cirrhosis		Viral hepatitis					2012	840			Plasma
95	Compensated cirrhosis	Male	52-60 years	Compensated cirrhosis		Alcoholic hepatitis					1537	1533			Plasma
96	Decompensated cirrhosis	Male	44-52 years	Decompensated cirrhosis		Alcoholic hepatitis					100	66			Plasma
97	Decompensated cirrhosis	Male	44-52 years	Decompensated cirrhosis		Viral hepatitis					165	59			Plasma
98	Decompensated cirrhosis	Female	52-60 years	Decompensated cirrhosis		Alcoholic hepatitis					99	41			Plasma
99	Decompensated cirrhosis	Male	52-60 years	Decompensated cirrhosis		Alcoholic hepatitis					63	22			Plasma
100	Decompensated cirrhosis	Male	60-68 years	Decompensated cirrhosis		Alcoholic hepatitis					42	18			Plasma
101	Decompensated cirrhosis	Male	52-60 years	Decompensated cirrhosis		Viral hepatitis					134	47			Plasma
102	Decompensated cirrhosis	Female	60-68 years	Decompensated cirrhosis		Alcoholic hepatitis					63	16			Plasma
103	Decompensated cirrhosis	Female	60-68 years	Decompensated cirrhosis		Alcoholic hepatitis					66	30			Plasma
104	Decompensated cirrhosis	Female	52-60 years	Decompensated cirrhosis		Viral hepatitis					51	25			Plasma
105	Decompensated cirrhosis	Male	52-60 years	Decompensated cirrhosis		Alcoholic hepatitis					42	22			Plasma
106	Decompensated cirrhosis	Male	68-76 years	Decompensated cirrhosis		Viral hepatitis					144	64			Plasma
107	Decompensated cirrhosis	Male	44-52 years	Decompensated cirrhosis		Alcoholic hepatitis					43	32			Plasma
108	Decompensated cirrhosis	Male	52-60 years	Decompensated cirrhosis		Alcoholic hepatitis					28	19			Plasma
109	Decompensated cirrhosis	Female	52-60 years	Decompensated cirrhosis		Alcoholic hepatitis					31	11			Plasma
110	Decompensated cirrhosis	Male	44-52 years	Decompensated cirrhosis		Alcoholic hepatitis					57	45			Plasma
111	Decompensated cirrhosis	Male	44-52 years	Decompensated cirrhosis		Alcoholic hepatitis					63	29			Plasma
112	Decompensated cirrhosis	Female	52-60 years	Decompensated cirrhosis		Alcoholic hepatitis					49	32			Plasma
113	Decompensated cirrhosis	Male	60-68 years	Decompensated cirrhosis		Alcoholic hepatitis					48	17			Plasma
114	Decompensated cirrhosis	Male	36-44 years	Decompensated cirrhosis		Alcoholic hepatitis					57	27			Plasma
115	Decompensated cirrhosis	Male	52-60 years	Decompensated cirrhosis		Viral hepatitis					125	70			Plasma
116	Decompensated cirrhosis	Female	60-68 years	Decompensated cirrhosis		Alcoholic hepatitis					50	25			Plasma
117	Decompensated cirrhosis	Female	44-52 years	Decompensated cirrhosis		Alcoholic hepatitis					56	28			Plasma
118	Decompensated cirrhosis	Male	52-60 years	Decompensated cirrhosis		Alcoholic hepatitis					88	36			Plasma
119	Decompensated cirrhosis	Female	60-68 years	Decompensated cirrhosis		Alcoholic hepatitis					58	27			Plasma
120	Decompensated cirrhosis	Male	52-60 years	Decompensated cirrhosis		Alcoholic hepatitis					67	32			Plasma
121	Decompensated cirrhosis	Male	52-60 years	Decompensated cirrhosis		Alcoholic hepatitis					98	36			Plasma
122	Decompensated cirrhosis	Male	60-68 years	Decompensated cirrhosis		Alcoholic hepatitis					100	30			Plasma
123	Decompensated cirrhosis	Male	52-60 years	Decompensated cirrhosis		Viral hepatitis					146	85			Plasma
124	Decompensated cirrhosis	Male	52-60 years	Decompensated cirrhosis		Alcoholic hepatitis					43	26			Plasma
125	Decompensated cirrhosis	Male	36-44 years	Decompensated cirrhosis		Viral hepatitis					54	27			Plasma
126	Healthy control	Female	52-60 years												Plasma
127	Healthy control	Female	52-60 years												Plasma
128	Healthy control	Female	52-60 years												Plasma
129	Healthy control	Female	60-68 years												Plasma
130	Healthy control	Female	60-68 years												Plasma
131	Healthy control	Female	60-68 years												Plasma
132	Healthy control	Female	60-68 years												Plasma
133	Healthy control	Female	60-68 years												Plasma
134	Healthy control	Female	68-76 years												Plasma
135	Healthy control	Female	68-76 years												Plasma
136	Healthy control	Female	68-76 years												Plasma
137	Healthy control	Female	68-76 years												Plasma
138	Healthy control	Female	68-76 years												Plasma
139	Healthy control	Male	52-60 years												Plasma
140	Healthy control	Male	60-68 years												Plasma
141	Healthy control	Male	60-68 years												Plasma
142	Healthy control	Male	60-68 years												Plasma
143	Healthy control	Male	68-76 years												Plasma
144	Healthy control	Male	68-76 years												Plasma
145	Healthy control	Male	68-76 years												Plasma
146	Healthy control	Female	20-28 years												Plasma
147	Healthy control	Female	20-28 years												Plasma
148	Healthy control	Female	20-28 years												Plasma
149	Healthy control	Female	36-44 years												Plasma
150	Healthy control	Female	44-52 years												Plasma
151	Healthy control	Female	52-60 years												Plasma
152	Healthy control	Male	60-68 years												Plasma
153	Healthy control	Female	20-28 years												Plasma
154	Healthy control	Male	28-36 years												Plasma
155	Healthy control	Female	44-52 years												Plasma
156	Healthy control	Female	60-68 years												Plasma
157	Healthy control	Male	20-28 years												Plasma
158	Healthy control	Female	36-44 years												Plasma
159	Healthy control	Female	60-68 years												Plasma
160	Healthy control	Female	28-36 years												Plasma
161	Healthy control	Male	20-28 years												Plasma
162	Healthy control	Male	28-36 years												Plasma
163	Healthy control	Female	20-28 years												Plasma
164	Healthy control	Female	36-44 years												Plasma
165	Healthy control	Male	52-60 years												Plasma
166	Healthy control	Female	60-68 years												Plasma
167	Healthy control	Female	52-60 years												Plasma
168	Healthy control	Female	20-28 years												Plasma
169	Healthy control	Male	44-52 years												Plasma
170	Healthy control	Female	36-44 years												Plasma
171	Healthy control	Male	20-28 years												Plasma
172	Healthy control	Female	36-44 years												Plasma
173	Healthy control	Female	20-28 years												Plasma
174	Healthy control	Female	20-28 years												Plasma
175	Healthy control	Female	28-36 years												Plasma
176	Healthy control	Male	52-60 years												Plasma
177	Healthy control	Female	44-52 years												Plasma
178	Healthy control	Male	36-44 years												Plasma
179	Healthy control	Female	28-36 years												Plasma
180	Healthy control	Female	28-36 years												Plasma
181	Healthy control	Female	60-68 years												Plasma
182	Healthy control	Female	20-28 years												Plasma
183	Healthy control	Female	52-60 years												Plasma
184	Healthy control	Female	44-52 years												Plasma
185	Healthy control	Female	52-60 years												Plasma
186	Non-alcoholic fatty liver disease	Female	20-28 years	No cirrhosis							106	218		9.9	Plasma
187	Non-alcoholic fatty liver disease	Male	20-28 years	No cirrhosis							51	115			Plasma
188	Non-alcoholic fatty liver disease	Male	20-28 years	No cirrhosis							28	72			Plasma
189	Non-alcoholic fatty liver disease	Male	20-28 years	No cirrhosis							59	120			Plasma
190	Non-alcoholic fatty liver disease	Male	28-36 years	No cirrhosis							29	34			Plasma
191	Non-alcoholic fatty liver disease	Male	36-44 years	No cirrhosis							27	43			Plasma
192	Non-alcoholic fatty liver disease	Male	36-44 years	No cirrhosis							45	94			Plasma
193	Non-alcoholic fatty liver disease	Male	36-44 years	No cirrhosis							23	36			Plasma
194	Non-alcoholic fatty liver disease	Female	44-52 years	No cirrhosis							20	24			Plasma
195	Non-alcoholic fatty liver disease	Female	44-52 years	No cirrhosis							29	39		7.8	Plasma
196	Non-alcoholic fatty liver disease	Female	44-52 years	No cirrhosis							24	31			Plasma
197	Non-alcoholic fatty liver disease	Male	44-52 years	No cirrhosis							32	40			Plasma
198	Non-alcoholic fatty liver disease	Female	52-60 years	No cirrhosis							32	46			Plasma
199	Non-alcoholic fatty liver disease	Female	52-60 years	Compensated cirrhosis							44	69			Plasma
200	Non-alcoholic fatty liver disease	Female	60-68 years	No cirrhosis							34	33			Plasma
201	Non-alcoholic fatty liver disease	Female	60-68 years	No cirrhosis							16	28			Plasma
202	Non-alcoholic fatty liver disease	Male	60-68 years	No cirrhosis							32	60			Plasma
203	Non-alcoholic fatty liver disease	Male	60-68 years	No cirrhosis							19	39			Plasma
204	Non-alcoholic fatty liver disease	Female	60-68 years	No cirrhosis							25	39			Plasma
205	Non-alcoholic fatty liver disease	Female	60-68 years	No cirrhosis							50	62			Plasma
206	Non-alcoholic fatty liver disease	Male	60-68 years	Compensated cirrhosis							44	76			Plasma
207	Non-alcoholic fatty liver disease	Male	68-76 years	Decompensated cirrhosis							45	74		8.5	Plasma
208	Non-alcoholic fatty liver disease	Female	68-76 years	No cirrhosis							19	40			Plasma
209	Non-alcoholic fatty liver disease	Female	68-76 years	No cirrhosis							22	22			Plasma
210	Non-alcoholic fatty liver disease	Male	68-76 years	No cirrhosis							26	52			Plasma
211	Non-alcoholic fatty liver disease	Female	68-76 years	No cirrhosis							29	36			Plasma
212	Non-alcoholic fatty liver disease	Female	68-76 years	No cirrhosis							16	31			Plasma
213	Non-alcoholic fatty liver disease	Female	52-60 years	No cirrhosis							34	71			Plasma
214	Non-alcoholic fatty liver disease	Female	44-52 years	No cirrhosis							25	42			Plasma
215	Non-alcoholic fatty liver disease	Female	60-68 years	Compensated cirrhosis							28	37			Plasma
216	Primary biliary cirrhosis	Female	52-60 years	No cirrhosis							21	25			Plasma
217	Primary biliary cirrhosis	Female	52-60 years	No cirrhosis							82	78			Plasma
218	Primary biliary cirrhosis	Female	52-60 years	No cirrhosis							49	94		11	Plasma
219	Primary biliary cirrhosis	Male	52-60 years	Compensated cirrhosis							61	37			Plasma
220	Primary biliary cirrhosis	Female	52-60 years	Compensated cirrhosis							53	37			Plasma
221	Primary biliary cirrhosis	Female	44-52 years	Compensated cirrhosis							44	38			Plasma
222	Primary biliary cirrhosis	Female	52-60 years	No cirrhosis							26	22			Plasma
223	Primary biliary cirrhosis	Female	36-44 years	No cirrhosis							52	76			Plasma
224	Primary biliary cirrhosis	Female	52-60 years	No cirrhosis							32	19			Plasma
225	Primary biliary cirrhosis	Female	28-36 years	No cirrhosis							54	77		14	Plasma
226	Primary sclerosing cholangitis	Male	20-28 years	No cirrhosis											Serum
227	Primary sclerosing cholangitis	Male	28-36 years	No cirrhosis							48	78			Plasma
228	Primary sclerosing cholangitis	Female	52-60 years	No cirrhosis							47	54		16.1	Plasma
229	Primary sclerosing cholangitis	Male	68-76 years	No cirrhosis							30	37			Plasma
230	Primary sclerosing cholangitis	Female	68-76 years	Compensated cirrhosis							141	104			Plasma
231	Primary sclerosing cholangitis	Male	44-52 years	Compensated cirrhosis							148	179			Plasma
232	Primary sclerosing cholangitis	Female	36-44 years	No cirrhosis							37	44			Plasma
233	Primary sclerosing cholangitis	Male	36-44 years	Compensated cirrhosis							102	99		29.9	Plasma
234	Primary sclerosing cholangitis	Female	28-36 years	No cirrhosis							27	24			Plasma
235	Primary sclerosing cholangitis	Male	60-68 years	Compensated cirrhosis							29	34			Plasma
236	Primary sclerosing cholangitis	Female	36-44 years	Compensated cirrhosis							168	170		13.3	Plasma
237	Primary sclerosing cholangitis	Male	60-68 years	Decompensated cirrhosis							66	46			Plasma
238	Primary sclerosing cholangitis	Male	52-60 years	Compensated cirrhosis							51	36			Plasma
239	Primary sclerosing cholangitis	Male	28-36 years	No cirrhosis							47	37			Plasma
240	Primary sclerosing cholangitis	Male	52-60 years	No cirrhosis							312	598			Plasma
241	Primary sclerosing cholangitis	Female	20-28 years	No cirrhosis							78	121			Plasma
242	Primary sclerosing cholangitis	Female	60-68 years	No cirrhosis							29	36		11.2	Plasma
243	Primary sclerosing cholangitis	Male	44-52 years	No cirrhosis							178	260		10.9	Plasma
244	Primary sclerosing cholangitis	Male	36-44 years	Compensated cirrhosis							96	107			Plasma
245	Primary sclerosing cholangitis	Female	68-76 years	No cirrhosis							17	10			Plasma
246	Primary sclerosing cholangitis	Male	60-68 years	No cirrhosis							47	56		13.7	Plasma
247	Primary sclerosing cholangitis	Male	60-68 years	Compensated cirrhosis							54	38			Plasma
248	Primary sclerosing cholangitis	Male	36-44 years	No cirrhosis							41	63			Plasma
249	Primary sclerosing cholangitis	Male	76-84 years	No cirrhosis							35	47			Plasma
250	Primary sclerosing cholangitis	Female	68-76 years	Compensated cirrhosis							28	32			Plasma
251	Primary sclerosing cholangitis	Male	44-52 years	No cirrhosis							43	51		11.8	Plasma
252	Primary sclerosing cholangitis	Male	44-52 years	Compensated cirrhosis							61	122			Plasma
253	Primary sclerosing cholangitis	Male	36-44 years	No cirrhosis							47	48			Plasma
254	Primary sclerosing cholangitis	Male	36-44 years	Compensated cirrhosis							264	184			Plasma
255	Primary sclerosing cholangitis	Female	28-36 years	No cirrhosis							55	54		8.94	Plasma
256	Primary sclerosing cholangitis	Male	52-60 years	No cirrhosis							63	74		30.8	Plasma
257	Without cirrhosis	Female	52-60 years	Without cirrhosis		Viral hepatitis					19	20			Plasma
258	Without cirrhosis	Male	44-52 years	Without cirrhosis		Viral hepatitis					44	73			Plasma
259	Without cirrhosis	Male	44-52 years	Without cirrhosis		Viral hepatitis									Plasma
260	Without cirrhosis	Male	60-68 years	Without cirrhosis		Viral hepatitis					30	25			Plasma
261	Without cirrhosis	Female	44-52 years	Without cirrhosis		Viral hepatitis					43	73			Plasma
262	Without cirrhosis	Male	44-52 years	Without cirrhosis		Viral hepatitis									Plasma
263	Without cirrhosis	Male	52-60 years	Without cirrhosis		Viral hepatitis									Plasma
264	Without cirrhosis	Male	60-68 years	Without cirrhosis		Viral hepatitis					17	19			Plasma
265	Without cirrhosis	Female	60-68 years	Without cirrhosis		Viral hepatitis									Plasma
266	Without cirrhosis	Male	60-68 years	Without cirrhosis		Viral hepatitis									Plasma
267	Without cirrhosis	Male	44-52 years	Without cirrhosis		Viral hepatitis					31	41			Plasma
268	Without cirrhosis	Female	52-60 years	Without cirrhosis		Viral hepatitis									Plasma
269	Without cirrhosis	Female	52-60 years	Without cirrhosis		Viral hepatitis									Plasma
270	Without cirrhosis	Male	60-68 years	Without cirrhosis		Viral hepatitis					22	21			Plasma
271	Without cirrhosis	Female	28-36 years	Without cirrhosis		Viral hepatitis									Plasma

## Sheet: S2 TPNG glycans
Table S2. Properties of analytes of the total plasma N-glycome as analyzed by MALDI-FTICR-MS with linkage-specific sialic acid derivatization as reported for a VisuconF plasma standard. The proposed structures may have varying isomers. Position and linkage of monosacharides are proposed on the basis of literature. The means and standard deviations are reported for the VisuconF plasma standards. V…
Glycan composition	m/z [M+Na]+	Proposed structure	Type	Mean (SD) %	Mass accuracy (ppm)	S/N	Deviation from theoretical isotopic pattern	Observed in N spectra above quality measure thresholds
H5N2	1257.42		High mannose	0.03 (0.01)	-2.78269	278.823	0.289694	157 (36%)
H3N3F1	1282.45		Monoantennary	0.01 (0.005)	-3.07745	83.6325	0.140151	394 (91%)
H4N3	1298.45		Monoantennary	0.02 (0.004)	-3.66313	122.715	0.234065	189 (43%)
H3N4	1339.48		Diantennary	0.02 (0.01)	-3.24822	60.2642	0.189973	410 (94%)
H3N3L1	1409.48		Monoantennary	0.01 (0.002)	-1.98215	28.6936	0.32954	210 (48%)
H6N2	1419.48		High mannose	0.11 (0.02)	-2.62105	275.307	0.080732	427 (98%)
H4N3F1	1444.51		Diantennary	0.04 (0.01)	-1.92092	89.8485	0.145606	412 (95%)
H3N3E1	1455.52		Monoantennary	0.21 (0.02)	-1.9773	536.457	0.132272	426 (98%)
H5N3	1460.5		Hybrid	0.02 (0.01)	-1.22536	52.6096	0.217691	391 (90%)
H3N4F1	1485.53		Diantennary	0.85 (0.53)	-1.95924	1172.77	0.147377	426 (98%)
H4N4	1501.53		Diantennary	0.09 (0.02)	-0.977314	182.894	0.159213	425 (98%)
H3N5	1542.56		Diantennary	0.04 (0.02)	-3.7609	39.5961	0.188362	396 (91%)
H4N3L1	1571.53		Monoantennary	0.04 (0.004)	0.350346	48.2321	0.346042	140 (32%)
H7N2	1581.53		High mannose	0.09 (0.01)	-0.654357	101.601	0.0827921	425 (98%)
H3N3F1E1	1601.58		Monoantennary	0.05 (0.01)	-7.02001	69.3999	0.203921	361 (83%)
H4N3E1	1617.58		Monoantennary	0.81 (0.07)	-0.202127	1321.45	0.085948	428 (98%)
H4N4F1	1647.59		Diantennary	1.66 (0.49)	-0.893475	2118.39	0.0794272	428 (98%)
H5N4	1663.58		Diantennary	0.19 (0.03)	-0.88573	272.105	0.133033	425 (98%)
H3N5F1	1688.61		Diantennary	0.36 (0.22)	0.41276	220.913	0.0730001	428 (98%)
H4N5	1704.61		Diantennary	0.09 (0.03)	0.318036	88.0736	0.168832	420 (97%)
H5N3L1	1733.59		Hybrid	0.04 (0.004)	-0.19844	8.94687	0.551958	115 (26%)
H8N2	1743.58		High mannose	0.19 (0.02)	0.299838	122.936	0.0870005	425 (98%)
H4N3F1E1	1763.63		Monoantennary	0.12 (0.02)	0.147211	100.816	0.18875	366 (84%)
H5N3E1	1779.63		Hybrid	0.22 (0.03)	0.571369	176.748	0.092586	426 (98%)
H5N4F1	1809.64		Diantennary	1.00 (0.20)	0.919478	791.098	0.0669188	427 (98%)
H4N4E1	1820.66		Diantennary	0.83 (0.08)	0.179861	488.5	0.281529	182 (42%)
H4N5F1	1850.67		Diantennary	0.61 (0.25)	0.743974	449.62	0.0930967	427 (98%)
H5N5	1866.66		Diantennary	0.06 (0.02)	-0.867122	33.7839	0.208142	411 (94%)
H9N2	1905.63		High mannose	0.32 (0.05)	1.25447	170.817	0.056399	427 (98%)
H5N4L1	1936.67		Diantennary	0.33 (0.03)	0.204189	97.4742	0.186031	395 (91%)
H6N3E1	1941.68		Hybrid	0.16 (0.03)	1.32015	43.9051	0.126668	423 (97%)
H5N4F2	1955.7		Diantennary	0.02 (0.004)	2.20175	9.42258	0.354369	247 (57%)
H4N4F1E1	1966.71		Diantennary	0.30 (0.06)	0.935457	185.696	0.0790318	423 (97%)
H5N4E1	1982.71		Diantennary	6.55 (1.40)	1.29966	4593.61	0.0747184	428 (98%)
H5N5F1	2012.72		Diantennary	0.21 (0.05)	2.1864	90.9988	0.0649125	426 (98%)
H4N5E1	2023.73		Diantennary	0.13 (0.04)	-1.0428	34.8381	0.231443	179 (41%)
H10N2	2067.69		High mannose	0.03 (0.004)	1.42627	15.8959	0.169076	283 (65%)
H5N4F1L1	2082.72		Diantennary	0.34 (0.04)	2.908	67.2756	0.153068	410 (94%)
H5N4F1E1	2128.77		Diantennary	1.83 (0.36)	1.04968	378.647	0.0756797	428 (98%)
H4N5F1E1	2169.79		Diantennary	0.18 (0.09)	1.07244	42.9412	0.0967793	418 (96%)
H5N5E1	2185.79		Diantennary	0.25 (0.06)	1.13512	71.8554	0.102061	389 (89%)
H5N4L2	2209.75		Diantennary	0.12 (0.02)	-0.772824	36.4927	0.154603	405 (93%)
H5N5E1Ac1	2227.8		Diantennary	0.26 (0.02)	-0.188737	82.609	0.104761	392 (90%)
H5N4L1E1	2255.79		Diantennary	3.58 (0.17)	0.337421	962.6	0.0872952	428 (98%)
H5N4E2	2301.83		Diantennary	43.93 (2.13)	0.759329	13018.5	0.0880266	428 (98%)
H5N5F1E1	2331.85		Diantennary	1.22 (0.33)	1.53451	148.736	0.0588815	428 (98%)
H6N5E1	2347.84		Triantennary	0.60 (0.07)	-0.0321139	152.578	0.0907154	424 (97%)
H5N4F1L2	2355.81		Diantennary	0.36 (0.07)	2.88188	40.2248	0.0740181	426 (98%)
H5N4F1L1E1	2401.85		Diantennary	1.12 (0.10)	-0.161683	228.179	0.117963	427 (98%)
H5N4F1E2	2447.89		Diantennary	3.15 (0.26)	-0.877581	800.215	0.0786025	428 (98%)
H6N5F1E1	2493.9		Triantennary	0.25 (0.04)	0.589741	31.4985	0.123292	418 (96%)
H5N5E2	2504.91		Diantennary	0.18 (0.03)	2.34997	29.2162	0.163034	396 (91%)
H5N5F1L1E1	2604.93		Diantennary	0.10 (0.01)	-0.019741	17.1721	0.316357	209 (48%)
H6N5L1E1	2620.93		Triantennary	0.91 (0.11)	2.08297	145.802	0.0500251	403 (93%)
H5N5F1E2	2650.97		Diantennary	2.03 (0.34)	2.23602	335.042	0.0484196	428 (98%)
H6N5E2	2666.97		Triantennary	0.71 (0.08)	-0.189777	137.965	0.0718558	424 (97%)
H6N6F1E1	2696.98		Triantennary	0.05 (0.01)	-0.682054	7.938	0.380082	163 (37%)
H7N6E1	2712.97		Tetraantennary	0.06 (0.01)	3.43068	14.3625	0.243931	216 (50%)
H6N5F1L1E1	2766.98		Triantennary	0.41 (0.08)	-1.47076	75.2653	0.0822657	424 (97%)
H6N5F1E2	2813.02		Triantennary	0.37 (0.04)	1.52251	49.4315	0.0901338	420 (97%)
H6N5L2E1	2894.01		Triantennary	1.15 (0.13)	-0.543709	125.354	0.0719928	418 (96%)
H6N5L1E2	2940.05		Triantennary	8.45 (0.87)	-0.759041	1049.44	0.0613354	428 (98%)
H6N5E3	2986.09		Triantennary	2.76 (0.19)	-2.2113	434.459	0.0445411	427 (98%)
H6N5F1L3	2994.03		Triantennary	0.11 (0.02)	1.3547	10.113	0.251452	317 (73%)
H7N6E2	3032.1		Tetraantennary	0.10 (0.02)	-2.45041	14.9281	0.246968	259 (60%)
H6N5F1L2E1	3040.07		Triantennary	0.59 (0.08)	-2.52427	73.0339	0.0758821	423 (97%)
H6N5F1L1E2	3086.11		Triantennary	5.24 (0.85)	-2.62615	935.593	0.0470539	428 (98%)
H6N5F2L2E1	3186.13		Triantennary	0.20 (0.05)	3.19673	30.0661	0.128485	322 (74%)
H6N5F2L1E2	3232.17		Triantennary	0.19 (0.02)	-3.42809	28.4065	0.15118	357 (82%)
H7N6L2E1	3259.14		Tetraantennary	0.49 (0.10)	2.7682	59.8646	0.197446	263 (60%)
H7N6L1E2	3305.18		Tetraantennary	0.28 (0.06)	-5.62815	40.6478	0.161912	364 (84%)
H7N6E3	3351.23		Tetraantennary	0.06 (0.02)	1.56425	9.76368	0.409094	126 (29%)
H7N6F1L2E1	3405.2		Tetraantennary	0.19 (0.06)	-4.55208	29.884	0.145795	314 (72%)
H7N6F1L1E2	3451.24		Tetraantennary	0.14 (0.04)	1.29953	23.7095	0.27209	261 (60%)
H7N6L3E1	3532.23		Tetraantennary	0.54 (0.17)	3.05181	55.6956	0.123226	355 (82%)
H7N6L2E2	3578.27		Tetraantennary	0.59 (0.14)	-0.869352	69.9067	0.102425	376 (86%)
H7N6L1E3	3624.31		Tetraantennary	0.18 (0.05)	-7.29292	25.9497	0.248085	209 (48%)
H7N6F1L3E1	3678.28		Tetraantennary	0.34 (0.09)	2.47504	41.9143	0.1672	346 (80%)
H7N6F1L2E2	3724.33		Tetraantennary	0.30 (0.07)	-4.92235	30.7329	0.150877	340 (78%)
H7N6F2L3E1	3824.34		Tetraantennary	0.15 (0.05)	0.01615	19.2766	0.334647	145 (33%)
H7N6F2L2E2	3870.38		Tetraantennary	0.13 (0.04)	-0.464705	14.3136	0.316892	114 (26%)

## Sheet: S3 IgG glycans
Table S3. Properties of analytes of the IgG Fc-glycosylation analyzed by nanoLC-MS as reported for a VisuconF plasma standard and a serum pool. The proposed structures may have varying isomers. Position and linkage of monosacharides are proposed on the basis of literature. The means and standard deviations are reported for the VisuconF plasma standards and serum pools. Values are reported for mas…
Subclass	Glycan composition	m/z [M+2H]2+	m/z [M+3H]3+	Proposed structure	VisuconF standard							Serum pool							Observed in N spectra above quality measure thresholds (2+)	Observed in N spectra above quality measure thresholds (3+)
					Mean (SD) %	Mass accuracy (ppm) (2+)	Mass accuracy (ppm) (3+)	S/N (2+)	S/N (3+)	Deviation from theoretical isotopic pattern (2+)	Deviation from theoretical isotopic pattern (3+)	Mean (SD) %	Mass accuracy (ppm) (2+)	Mass accuracy (ppm) (3+)	S/N (2+)	S/N (3+)	Deviation from theoretical isotopic pattern (2+)	Deviation from theoretical isotopic pattern (3+)
IgG1	IgGI1H3N4F1	1318.03	879.021		0.1914 (0.0023)	2.08 (2.96)	1.16 (2.67)	1793.84 (417.87)	1321.72 (251.81)	0.02 (0)	0.02 (0)	0.3132 (0.0037)	1.61 (3.28)	0.43 (2.03)	2473.85 (615.83)	3592.39 (548.13)	0.03 (0.01)	0.04 (0.01)	432 (99%)	410 (94%)
	IgGI1H3N5F1	1419.57	946.714		0.0454 (0.0009)	2.01 (4.61)	-2.16 (2.6)	391.85 (115.75)	656.08 (150.55)	0.03 (0.01)	0.02 (0)	0.0811 (0.0016)	1.53 (4.11)	-0.49 (1.98)	856.61 (191.19)	1663.34 (300.14)	0.02 (0)	0.03 (0)	433 (100%)	433 (100%)
	IgGI1H4N4F1	1399.05	933.039		0.3257 (0.0034)	-0.95 (4.05)	0.15 (2.46)	1986.22 (446.93)	7471.29 (1754.48)	0.02 (0)	0.05 (0.01)	0.2646 (0.0045)	-0.46 (4.51)	0.55 (2.25)	2011.83 (410.64)	9440.37 (644.26)	0.02 (0.01)	0.05 (0.01)	433 (100%)	433 (100%)
	IgGI1H4N5F1	1500.59	1000.73		0.076 (0.0013)	-1.83 (5.51)	-1.03 (2.41)	423.26 (94.37)	1444.41 (358.62)	0.04 (0.01)	0.02 (0)	0.0703 (0.0026)	-2.58 (5.41)	-0.3 (1.31)	604.53 (113.43)	2234.82 (352.51)	0.03 (0)	0.03 (0.01)	433 (100%)	433 (100%)
	IgGI1H5N4F1	1480.08	987.056		0.1765 (0.0022)	0.26 (3.32)	-0.89 (2.24)	1499.13 (317.42)	1603.76 (350.35)	0.02 (0)	0.02 (0)	0.1217 (0.0017)	0.73 (3.45)	0.72 (1.69)	1683.82 (200.91)	2009.33 (348.02)	0.01 (0)	0.03 (0.01)	432 (99%)	433 (100%)
	IgGI1H5N5F1	1581.62	1054.75		0.0181 (0.0004)	0.02 (5.01)	-0.85 (2.3)	130.53 (28.7)	384.11 (77.41)	0.09 (0.02)	0.03 (0)	0.0142 (0.0004)	0.89 (6.48)	-2.69 (3.24)	170.43 (18.68)	462.63 (54.4)	0.09 (0.02)	0.06 (0.01)	7 (2%)	181 (42%)
	IgGI1H3N4	1245	830.335		0.009 (0.0003)	-1.34 (5.05)	0.52 (6.39)	98.58 (19.86)	281.48 (123.35)	0.03 (0.01)	0.13 (0.04)	0.0144 (0.0012)	0.21 (5.57)	1.9 (8.41)	190.75 (23.31)	828.28 (207.32)	0.02 (0)	0.04 (0.01)	433 (100%)	433 (100%)
	IgGI1H4N4F1S1	1544.6	1030.07		0.0207 (0.0004)	-0.53 (4.09)	-0.97 (1.75)	55.33 (12.47)	393.94 (119.78)	0.05 (0.02)	0.02 (0.01)	0.0186 (0.0008)	-1.33 (4.19)	-2.08 (1.57)	78.33 (15.89)	502.5 (134.4)	0.04 (0.01)	0.02 (0.01)	287 (66%)	428 (98%)
	IgGI1H4N5F1S1	1646.14	1097.76		0.0032 (0.0001)	-1.93 (9.76)	0.12 (4.7)	11.9 (3.91)	86.39 (23.7)	0.26 (0.1)	0.05 (0.02)	0.0029 (0.0001)	-0.53 (8.2)	-0.14 (3.83)	20.54 (6.2)	110.35 (19.54)	0.13 (0.03)	0.04 (0.01)	433 (100%)	433 (100%)
	IgGI1H5N4F1S1	1625.63	1084.09		0.1192 (0.002)	0.09 (1.93)	-0.52 (2.92)	366.89 (71.82)	2849.23 (513.02)	0.02 (0.01)	0.03 (0)	0.0865 (0.0055)	0.41 (2.39)	-0.58 (2.79)	496.01 (127.1)	3456.13 (490.74)	0.01 (0.01)	0.04 (0.01)	433 (100%)	433 (100%)
	IgGI1H5N5F1S1	1727.17	1151.78		0.0038 (0.0002)	-1.53 (12.44)	0.97 (4.97)	16.3 (6.56)	158 (33.95)	0.42 (0.09)	0.09 (0.02)	0.0034 (0.0007)	2.54 (8.14)	-0.8 (2.92)	28.3 (9.03)	226.74 (40.84)	0.3 (0.04)	0.06 (0.01)	115 (26%)	428 (98%)
	IgGI1H4N4S1	1471.57	981.385		0.0009 (0.0002)	3.1 (5.67)	-0.22 (4.32)	10.14 (2.19)	19.32 (4.27)	0.44 (0.08)	0.35 (0.13)	0.0009 (0.0001)	2.91 (5.07)	-0.78 (1.92)	19.26 (3.27)	22.17 (3.47)	0.42 (0.05)	0.23 (0.08)	51 (12%)	233 (54%)
	IgGI1H5N4S1	1552.6	1035.4		0.0069 (0.0002)	-1.06 (7.5)	-1.74 (3.95)	28.33 (7.57)	187.16 (54.85)	0.25 (0.04)	0.11 (0.01)	0.0059 (0.0002)	0.14 (5.83)	-2.19 (1.59)	40.4 (7.13)	239.97 (31.63)	0.25 (0.03)	0.11 (0.01)	66 (15%)	343 (79%)
	IgGI1H5N4F1S2	1771.18	1181.12		0.0025 (0.0001)	-0.34 (12.84)	0.41 (4.15)	9.85 (4.4)	106.29 (24.78)	0.34 (0.1)	0.07 (0.02)	0.002 (0.0004)	-0.4 (12.51)	2.51 (6.29)	13.48 (6)	146.88 (32.84)	0.23 (0.1)	0.06 (0.01)	430 (99%)	428 (98%)
	IgGI1H5N4F2S1	1698.66	1132.77		0.0007 (0.0001)	-20.15 (33.02)	-1.09 (5.67)	6 (1.58)	28.3 (8.91)	0.56 (0.2)	0.22 (0.09)	0.0005 (0.0001)	-7.72 (15.08)	-0.85 (4.75)	7.71 (3.7)	32.33 (5.61)	0.38 (0.17)	0.16 (0.05)	53 (12%)	430 (99%)
IgG4	IgGIV1H3N4F1	1310.03	873.69		0.2462 (0.0026)	1.16 (3.73)	1.6 (4.13)	504.27 (119.88)	712.2 (146.61)	0.02 (0.01)	0.05 (0.01)	0.3233 (0.0036)	-0.7 (2.98)	1.94 (2.48)	710.43 (208.07)	921.88 (126.86)	0.02 (0)	0.04 (0.01)	423 (97%)	416 (96%)
	IgGIV1H3N5F1	1411.57	941.383		0.0701 (0.0013)	2.17 (4.39)	-1.26 (4.56)	192.88 (48.2)	81.92 (24.42)	0.04 (0.01)	0.02 (0.01)	0.1004 (0.0025)	0.46 (5.08)	-0.5 (3.3)	312.53 (85.18)	122.47 (47.41)	0.03 (0.01)	0.02 (0.01)	431 (99%)	428 (98%)
	IgGIV1H4N4F1	1391.06	927.707		0.2658 (0.0013)	0.27 (3.23)	-0.74 (2.09)	552.91 (91.48)	1420.17 (468.92)	0.01 (0)	0.02 (0)	0.2173 (0.0022)	1 (4.08)	0.75 (1.62)	464.31 (138.28)	1077.23 (250.23)	0.02 (0.01)	0.03 (0)	256 (59%)	146 (34%)
	IgGIV1H4N5F1	1492.6	995.4		0.0634 (0.0014)	-1.28 (6.71)	1.05 (2.95)	82.32 (25.41)	119.42 (29.55)	0.13 (0.06)	0.02 (0.01)	0.0567 (0.0016)	1.44 (6.41)	-1.09 (1.58)	79.44 (24.57)	108.74 (32.18)	0.12 (0.05)	0.02 (0.01)	433 (100%)	432 (99%)
	IgGIV1H5N4F1	1472.08	981.725		0.124 (0.0021)	-0.8 (3.73)	-0.91 (2.67)	217.55 (45.85)	545.96 (135.06)	0.03 (0.01)	0.05 (0.02)	0.0868 (0.0008)	2.08 (2.89)	-1.07 (1.86)	202.4 (72.65)	372.33 (70.95)	0.02 (0.01)	0.04 (0.01)	433 (100%)	433 (100%)
	IgGIV1H5N5F1	1573.62	1049.42		0.0175 (0.0006)	-0.26 (8.38)	-0.28 (3.03)	32.45 (8.72)	93.69 (16.24)	0.14 (0.05)	0.11 (0.02)	0.0149 (0.0005)	0.68 (4.83)	-2.28 (2.99)	35.54 (13.06)	75.18 (14.74)	0.15 (0.07)	0.13 (0.02)	433 (100%)	431 (99%)
	IgGIV1H6N4	1480.08	987.056		0.0126 (0.0019)	0.4 (3.71)	-1.87 (3.29)	32.16 (6.09)	48.16 (9.02)	0.35 (0.05)	0.23 (0.03)	0.0185 (0.0047)	1.41 (4.96)	-0.69 (2.31)	55.54 (17.2)	69.97 (16.29)	0.19 (0.05)	0.19 (0.04)	433 (100%)	433 (100%)
	IgGIV1H4N4F1S1	1536.6	1024.74		0.0499 (0.001)	-0.19 (3.55)	-0.62 (2.85)	57.91 (15.27)	259.1 (51.33)	0.07 (0.03)	0.05 (0.01)	0.0466 (0.0006)	-0.53 (5.55)	-2.62 (1.98)	63.16 (18.77)	210.64 (47.27)	0.07 (0.02)	0.06 (0.02)	433 (100%)	433 (100%)
	IgGIV1H5N4F1S1	1617.63	1078.76		0.1344 (0.0019)	0.22 (2.55)	0.06 (2.11)	149 (42.73)	723.44 (180.59)	0.05 (0.03)	0.02 (0.01)	0.1167 (0.0024)	-1 (2.54)	0.17 (2.49)	154.98 (51.88)	650.86 (152.08)	0.04 (0.01)	0.02 (0)	8 (2%)	177 (41%)
	IgGIV1H4N5F1S1	1638.14	1092.43		0.0041 (0.0003)	-23.67 (37.93)	0.56 (4.68)	5.25 (1.49)	17.92 (3.53)	0.78 (0.12)	0.24 (0.06)	0.0039 (0.0003)	16.5 (38.37)	1.67 (4.93)	4.66 (1.51)	18.57 (3.96)	0.76 (0.13)	0.24 (0.06)	25 (6%)	129 (30%)
	IgGIV1H6N4S1	1625.63	1084.09		0.0081 (0.0011)	-2.7 (10.85)	-0.85 (3.9)	9.88 (2.87)	40.27 (7.41)	0.39 (0.12)	0.27 (0.04)	0.0115 (0.0025)	-4.42 (8.56)	-0.74 (4.75)	15.69 (5.72)	58.22 (9.96)	0.29 (0.1)	0.23 (0.04)	416 (96%)	411 (94%)
	IgGIV1H5N4F1S2	1763.18	1175.79		0.0037 (0.0003)	7.07 (40.5)	0.59 (5.32)	6.02 (1.42)	31.65 (7.96)	0.51 (0.14)	0.2 (0.05)	0.0035 (0.0002)	4.61 (33.39)	-0.91 (7.59)	6.92 (2.41)	28.64 (5.03)	0.47 (0.29)	0.21 (0.04)	6 (1%)	309 (71%)
IgG2/3	IgGII1H3N4F1	1302.03	868.358		0.2869 (0.0211)	0.23 (2.49)	2.36 (3.4)	1915.08 (319.84)	2010.22 (399.4)	0.02 (0)	0.03 (0)	0.3594 (0.0416)	0.13 (3.57)	2.96 (5.48)	2244.17 (257.03)	1530.03 (283.94)	0.02 (0.01)	0.03 (0)	202 (46%)	95 (22%)
	IgGII1H3N5F1	1403.57	936.051		0.0514 (0.0022)	-2.13 (5.89)	-0.98 (4.72)	306.89 (64.64)	605.51 (121.16)	0.03 (0.01)	0.03 (0.01)	0.0696 (0.0059)	-2.63 (5.93)	-2.06 (4.55)	410.36 (91.42)	821.41 (251.38)	0.03 (0.01)	0.03 (0.01)	405 (93%)	388 (89%)
	IgGII1H4N4F1	1383.06	922.376		0.3091 (0.0086)	0.49 (2.75)	-0.87 (1.75)	2227.5 (351.86)	3147.9 (679.68)	0.02 (0)	0.04 (0)	0.2676 (0.0146)	0.64 (1.95)	-0.47 (3.49)	1995.9 (215.08)	2291.03 (349.21)	0.02 (0.01)	0.04 (0.01)	399 (92%)	395 (91%)
	IgGII1H4N5F1	1484.6	990.069		0.0496 (0.002)	-1.92 (4.84)	-1.96 (2.66)	222.16 (57.06)	700.26 (122.18)	0.06 (0.02)	0.03 (0)	0.0461 (0.0039)	-0.91 (4.35)	-3.08 (2.63)	237.3 (48.59)	623.99 (134.21)	0.05 (0.01)	0.03 (0)	406 (93%)	405 (93%)
	IgGII1H5N4F1	1464.09	976.393		0.1241 (0.0042)	1.35 (4.36)	-0.83 (1.5)	920.47 (162.97)	1721.63 (342.03)	0.02 (0)	0.03 (0)	0.0992 (0.0066)	3.41 (3.8)	-1.17 (2.92)	835.2 (151.94)	1418.7 (277.58)	0.01 (0)	0.03 (0)	339 (78%)	351 (81%)
	IgGII1H5N5F1	1565.63	1044.09		0.014 (0.0006)	-3.48 (6.97)	-2.97 (4.29)	79.21 (18.15)	144.56 (25.68)	0.1 (0.02)	0.04 (0.02)	0.0114 (0.0011)	0.33 (3.58)	-2.61 (3.25)	73.8 (16.05)	92.73 (16.39)	0.08 (0.02)	0.05 (0.01)	318 (73%)	402 (92%)
	IgGII1H4N4	1310.03	873.69		0.0065 (0.0003)	-2.82 (6.04)	0.08 (9.53)	38.99 (10.33)	41.43 (12.73)	0.21 (0.04)	0.28 (0.04)	0.0135 (0.0011)	-0.57 (5.3)	-3.65 (4.95)	100.47 (24.18)	104.38 (27.49)	0.12 (0.03)	0.17 (0.05)	1 (0%)	122 (28%)
	IgGII1H4N4F1S1	1528.61	1019.41		0.0589 (0.0017)	-0.85 (4.97)	-1.14 (2.54)	181.17 (34.72)	1032 (276.71)	0.03 (0.01)	0.03 (0)	0.0495 (0.0033)	-2.25 (3.46)	-1.29 (3.19)	172.71 (40.47)	934.83 (137.31)	0.02 (0.01)	0.04 (0.01)	406 (93%)	332 (76%)
	IgGII1H5N4F1S1	1609.63	1073.42		0.0929 (0.0034)	-0.37 (3.03)	-0.32 (3.11)	343.98 (88.18)	1442.61 (347.11)	0.03 (0.01)	0.03 (0)	0.0763 (0.0066)	-0.44 (2.47)	-1.3 (3.6)	328.18 (71.54)	1045.53 (154.97)	0.03 (0.01)	0.03 (0.01)	397 (91%)	406 (93%)
	IgGII1H5N5F1S1	1711.17	1141.12		0.0028 (0.0002)	-4.63 (10.26)	-2.62 (4.78)	11.81 (3.77)	47.15 (7.6)	0.35 (0.06)	0.13 (0.04)	0.0022 (0.0003)	1.12 (9.24)	-2.66 (7.91)	10.71 (2.84)	27.1 (2.85)	0.43 (0.1)	0.13 (0.04)	11 (3%)	116 (27%)
	IgGII1H6N3F1S1	1589.12	1059.75		0.0002 (0.00001)	-0.52 (7.64)	-2.94 (4.29)	12.37 (3.16)	28.27 (8.12)	0.24 (0.07)	0.32 (0.04)	0.0002 (0)	0.33 (7.38)	-1.34 (4.36)	18.68 (5.55)	39.6 (9.42)	0.18 (0.05)	0.2 (0.04)	252 (58%)	245 (56%)
	IgGII1H5N4S1	1536.6	1024.74		0.0022 (0.0002)	-1.44 (7.42)	-2.27 (3.75)	11.62 (2.82)	26.51 (7.15)	0.47 (0.08)	0.24 (0.04)	0.0036 (0.0005)	1.59 (6.16)	-2.78 (4.76)	18.58 (4.81)	48.75 (14.78)	0.29 (0.06)	0.18 (0.04)	142 (33%)	208 (48%)
	IgGII1H5N4F1S2	1755.18	1170.46		0.0015 (0.0001)	3.69 (41.1)	-2.8 (5.27)	6.16 (2.75)	28.36 (5.87)	0.6 (0.19)	0.17 (0.05)	0.0012 (0.0002)	20.61 (56.37)	-1.79 (6.91)	5.45 (1.34)	25.35 (6.63)	0.57 (0.1)	0.19 (0.04)	58 (13%)	115 (26%)

## Sheet: S4 Derived traits
Table S4. Description, calculation and repeatability measures of the TPNG and IgG glycan traits.
Derived trait	Description	Formula	Mean (SD) relative intensity VisuconF standard	Mean relative intensity (SD) serum pool
A1E	α2,6-sialylation within monoantennary glycans	A1E = ( 0/1 * ( H3N3L1 + H4N3L1 ) + 1/1 * ( H3N3E1 + H3N3F1E1 + H4N3E1 + H4N3F1E1 ) ) / ( H3N3L1 + H3N3E1 + H4N3L1 + H3N3F1E1 + H4N3E1 + H4N3F1E1 )	95.77 (0.29)	95.62 (0.31)
A1EF	α2,6-sialylation within fucosylated monoantennary glycans	A1EF = ( H3N3F1E1 + H4N3F1E1 ) / ( H3N3E1 + H3N3F1E1 + H4N3E1 + H4N3F1E1 )	14.07 (1.83)	14.91 (1.99)
A1F	Fucosylation within monoantennary glycans	A1F = ( H3N3F1E1 + H4N3F1E1 ) / ( H3N3L1 + H3N3E1 + H4N3L1 + H3N3F1E1 + H4N3E1 + H4N3F1E1 )	13.48 (1.74)	14.26 (1.9)
A1F0	Afucosylation within monoantennary glycans	A1F0 = ( H3N3L1 + H3N3E1 + H4N3L1 + H4N3E1 ) / ( H3N3L1 + H3N3E1 + H4N3L1 + H3N3F1E1 + H4N3E1 + H4N3F1E1 )	86.52 (1.74)	85.74 (1.9)
A1F0E	α2,6-linked sialylation within non-fucosylated monoantennary glycans	A1F0E = ( 0/1 * ( H3N3L1 + H4N3L1 ) + 1/1 * ( H3N3E1 + H4N3E1 ) ) / ( H3N3L1 + H3N3E1 + H4N3L1 + H4N3E1 )	95.11 (0.38)	94.89 (0.39)
A1F0GE	α2,6-linked sialylation within non-fucosylated galactosylated monoantennary glycans	A1F0GE = ( ( 0/1 * ( H3N3L1 + H4N3L1 ) + 1/1 * ( H3N3E1 + H4N3E1 ) ) / ( H3N3L1 + H3N3E1 + H4N3L1 + H4N3E1 ) ) / ( ( 0/1 * (0) + 1/1 * ( H3N3L1 + H3N3E1 + H4N3L1 + H4N3E1 ) ) / ( H3N3L1 + H3N3E1 + H4N3L1 + H4N3E1 ) )	95.11 (0.38)	94.89 (0.39)
A1F0GL	α2,3-linked sialylation within within α2,3-sialylated galactosylated monoantennary glycans	A1F0GL = ( ( 0/1 * ( H3N3E1 + H4N3E1 ) + 1/1 * ( H3N3L1 + H4N3L1 ) ) / ( H3N3L1 + H3N3E1 + H4N3L1 + H4N3E1 ) ) / ( ( 0/1 * (0) + 1/1 * ( H3N3L1 + H3N3E1 + H4N3L1 + H4N3E1 ) ) / ( H3N3L1 + H3N3E1 + H4N3L1 + H4N3E1 ) )	4.89 (0.38)	5.11 (0.39)
A1F0L	α2,3-linked sialylation within non-fucosylated monoantennary glycans	A1F0L = ( 0/1 * ( H3N3E1 + H4N3E1 ) + 1/1 * ( H3N3L1 + H4N3L1 ) ) / ( H3N3L1 + H3N3E1 + H4N3L1 + H4N3E1 )	4.89 (0.38)	5.11 (0.39)
A1GE	α2,6-linked sialylation within galactosylated monoantennary glycans	A1GE = ( ( 0/1 * ( H3N3L1 + H4N3L1 ) + 1/1 * ( H3N3E1 + H3N3F1E1 + H4N3E1 + H4N3F1E1 ) ) / ( H3N3L1 + H3N3E1 + H4N3L1 + H3N3F1E1 + H4N3E1 + H4N3F1E1 ) ) / ( ( 0/1 * (0) + 1/1 * ( H3N3L1 + H3N3E1 + H4N3L1 + H3N3F1E1 + H4N3E1 + H4N3F1E1 ) ) / ( H3N3L1 + H3N3E1 + H4N3L1 + H3N3F1E1 + H4N3E1 + H4N3F1E1 ) )	95.77 (0.29)	95.62 (0.31)
A1GL	α2,3-linked sialylation within galactosylated monoantennary glycans	A1GL = ( ( 0/1 * ( H3N3E1 + H3N3F1E1 + H4N3E1 + H4N3F1E1 ) + 1/1 * ( H3N3L1 + H4N3L1 ) ) / ( H3N3L1 + H3N3E1 + H4N3L1 + H3N3F1E1 + H4N3E1 + H4N3F1E1 ) ) / ( ( 0/1 * (0) + 1/1 * ( H3N3L1 + H3N3E1 + H4N3L1 + H3N3F1E1 + H4N3E1 + H4N3F1E1 ) ) / ( H3N3L1 + H3N3E1 + H4N3L1 + H3N3F1E1 + H4N3E1 + H4N3F1E1 ) )	4.23 (0.29)	4.38 (0.31)
A1L	α2,3-linked sialylation within monoantennary glycans	A1L = ( 0/1 * ( H3N3E1 + H3N3F1E1 + H4N3E1 + H4N3F1E1 ) + 1/1 * ( H3N3L1 + H4N3L1 ) ) / ( H3N3L1 + H3N3E1 + H4N3L1 + H3N3F1E1 + H4N3E1 + H4N3F1E1 )	4.23 (0.29)	4.38 (0.31)
A1L0F	Fucosylation within monoantennary glycans without α2,3-sialylation	A1L0F = ( H3N3F1E1 + H4N3F1E1 ) / ( H3N3E1 + H3N3F1E1 + H4N3E1 + H4N3F1E1 )	14.07 (1.83)	14.91 (1.99)
A1SF	Fucosylation within sialylated monoantennary glycans	A1SF = ( H3N3F1E1 + H4N3F1E1 ) / ( H3N3L1 + H3N3E1 + H4N3L1 + H3N3F1E1 + H4N3E1 + H4N3F1E1 )	13.48 (1.74)	14.26 (1.9)
A2B	Relative abundance of species with a bisecting GlcNAc within diantennary glycans	A2B = ( H3N5 + H3N5F1 + H4N5 + H4N5F1 + H5N5 + H5N5F1 + H4N5E1 + H4N5F1E1 + H5N5E1 + H5N5E1Ac1 + H5N5F1E1 + H5N5E2 + H5N5F1L1E1 + H5N5F1E2 ) / ( H3N4 + H3N4F1 + H4N4 + H3N5 + H4N4F1 + H5N4 + H3N5F1 + H4N5 + H5N4F1 + H4N4E1 + H4N5F1 + H5N5 + H5N4L1 + H5N4F2 + H4N4F1E1 + H5N4E1 + H5N5F1 + H4N5E1 + H5N4F1L1 + H5N4F1E1 + H4N5F1E1 + H5N5E1 + H5N4L2 + H5N5E1Ac1 + H5N4L1E1 + H5N4E2 + H5N5F1E1 + H5N4F1L2…	7.93 (1.86)	8.91 (2.23)
A2E	α2,6-sialylation per antenna within diantennary glycans	A2E = ( 0/2 * ( H3N4 + H3N4F1 + H4N4 + H3N5 + H4N4F1 + H5N4 + H3N5F1 + H4N5 + H5N4F1 + H4N5F1 + H5N5 + H5N4L1 + H5N4F2 + H5N5F1 + H5N4F1L1 + H5N4L2 + H5N4F1L2 ) + 1/2 * ( H4N4E1 + H4N4F1E1 + H5N4E1 + H4N5E1 + H5N4F1E1 + H4N5F1E1 + H5N5E1 + H5N5E1Ac1 + H5N4L1E1 + H5N5F1E1 + H5N4F1L1E1 + H5N5F1L1E1 ) + 2/2 * ( H5N4E2 + H5N4F1E2 + H5N5E2 + H5N5F1E2 ) ) / ( H3N4 + H3N4F1 + H4N4 + H3N5 + H4N4F1 + H5N4…	79.86 (2.24)	78.1 (3.22)
A2E0F	Fucosylation within diantennary glycans without an α2,6-linked sialic acid	A2E0F = ( H3N4F1 + H4N4F1 + H3N5F1 + H5N4F1 + H4N5F1 + H5N4F2 + H5N5F1 + H5N4F1L1 + H5N4F1L2 ) / ( H3N4 + H3N4F1 + H4N4 + H3N5 + H4N4F1 + H5N4 + H3N5F1 + H4N5 + H5N4F1 + H4N5F1 + H5N5 + H5N4L1 + H5N4F2 + H5N5F1 + H5N4F1L1 + H5N4L2 + H5N4F1L2 )	84.67 (2.28)	85.76 (2.13)
A2EF	Fucosylation within diantennary glycans with an α2,6-linked sialic acid	A2EF = ( H4N4F1E1 + H5N4F1E1 + H4N5F1E1 + H5N5F1E1 + H5N4F1L1E1 + H5N4F1E2 + H5N5F1L1E1 + H5N5F1E2 ) / ( H4N4E1 + H4N4F1E1 + H5N4E1 + H4N5E1 + H5N4F1E1 + H4N5F1E1 + H5N5E1 + H5N5E1Ac1 + H5N4L1E1 + H5N4E2 + H5N5F1E1 + H5N4F1L1E1 + H5N4F1E2 + H5N5E2 + H5N5F1L1E1 + H5N5F1E2 )	15.16 (2.2)	16.56 (2.68)
A2F	Fucosylation within diantennary glycans	A2F = ( H3N4F1 + H4N4F1 + H3N5F1 + H5N4F1 + H4N5F1 + H5N4F2 + H4N4F1E1 + H5N5F1 + H5N4F1L1 + H5N4F1E1 + H4N5F1E1 + H5N5F1E1 + H5N4F1L2 + H5N4F1L1E1 + H5N4F1E2 + H5N5F1L1E1 + H5N5F1E2 ) / ( H3N4 + H3N4F1 + H4N4 + H3N5 + H4N4F1 + H5N4 + H3N5F1 + H4N5 + H5N4F1 + H4N4E1 + H4N5F1 + H5N5 + H5N4L1 + H5N4F2 + H4N4F1E1 + H5N4E1 + H5N5F1 + H4N5E1 + H5N4F1L1 + H5N4F1E1 + H4N5F1E1 + H5N5E1 + H5N4L2 + H5N5E1A…	21.27 (3.93)	23.92 (4.86)
A2F0	Afucosylation within diantennary glycans	A2F0 = ( H3N4 + H4N4 + H3N5 + H5N4 + H4N5 + H4N4E1 + H5N5 + H5N4L1 + H5N4E1 + H4N5E1 + H5N5E1 + H5N4L2 + H5N5E1Ac1 + H5N4L1E1 + H5N4E2 + H5N5E2 ) / ( H3N4 + H3N4F1 + H4N4 + H3N5 + H4N4F1 + H5N4 + H3N5F1 + H4N5 + H5N4F1 + H4N4E1 + H4N5F1 + H5N5 + H5N4L1 + H5N4F2 + H4N4F1E1 + H5N4E1 + H5N5F1 + H4N5E1 + H5N4F1L1 + H5N4F1E1 + H4N5F1E1 + H5N5E1 + H5N4L2 + H5N5E1Ac1 + H5N4L1E1 + H5N4E2 + H5N5F1E1 + H5N…	78.73 (3.93)	76.08 (4.86)
A2F0B	Relative abundance of species with a bisecting GlcNAc within non-fucosylated diantennary glycans	A2F0B = ( H3N5 + H4N5 + H5N5 + H4N5E1 + H5N5E1 + H5N5E1Ac1 + H5N5E2 ) / ( H3N4 + H4N4 + H3N5 + H5N4 + H4N5 + H4N4E1 + H5N5 + H5N4L1 + H5N4E1 + H4N5E1 + H5N5E1 + H5N4L2 + H5N5E1Ac1 + H5N4L1E1 + H5N4E2 + H5N5E2 )	1.79 (0.4)	2.03 (0.54)
A2F0E	α2,6-sialylation per antenna within non-fucosylated diantennary glycans	A2F0E = ( 0/2 * ( H3N4 + H4N4 + H3N5 + H5N4 + H4N5 + H5N5 + H5N4L1 + H5N4L2 ) + 1/2 * ( H4N4E1 + H5N4E1 + H4N5E1 + H5N5E1 + H5N5E1Ac1 + H5N4L1E1 ) + 2/2 * ( H5N4E2 + H5N5E2 ) ) / ( H3N4 + H4N4 + H3N5 + H5N4 + H4N5 + H4N4E1 + H5N5 + H5N4L1 + H5N4E1 + H4N5E1 + H5N5E1 + H5N4L2 + H5N5E1Ac1 + H5N4L1E1 + H5N4E2 + H5N5E2 )	88.12 (0.83)	88.09 (0.49)
A2F0G	Galactosylation per antenna within non-fucosylated diantennary glycans	A2F0G = ( 0/2 * ( H3N4 + H3N5 ) + 1/2 * ( H4N4 + H4N5 + H4N4E1 + H4N5E1 ) + 2/2 * ( H5N4 + H5N5 + H5N4L1 + H5N4E1 + H5N5E1 + H5N4L2 + H5N5E1Ac1 + H5N4L1E1 + H5N4E2 + H5N5E2 ) ) / ( H3N4 + H4N4 + H3N5 + H5N4 + H4N5 + H4N4E1 + H5N5 + H5N4L1 + H5N4E1 + H4N5E1 + H5N5E1 + H5N4L2 + H5N5E1Ac1 + H5N4L1E1 + H5N4E2 + H5N5E2 )	98.88 (0.17)	98.72 (0.23)
A2F0GE	α2,6-sialylation per galactose within non-fucosylated diantennary glycans	A2F0GE = ( ( 0/2 * ( H3N4 + H4N4 + H3N5 + H5N4 + H4N5 + H5N5 + H5N4L1 + H5N4L2 ) + 1/2 * ( H4N4E1 + H5N4E1 + H4N5E1 + H5N5E1 + H5N5E1Ac1 + H5N4L1E1 ) + 2/2 * ( H5N4E2 + H5N5E2 ) ) / ( H3N4 + H4N4 + H3N5 + H5N4 + H4N5 + H4N4E1 + H5N5 + H5N4L1 + H5N4E1 + H4N5E1 + H5N5E1 + H5N4L2 + H5N5E1Ac1 + H5N4L1E1 + H5N4E2 + H5N5E2 ) ) / ( ( 0/2 * ( H3N4 + H3N5 ) + 1/2 * ( H4N4 + H4N5 + H4N4E1 + H4N5E1 ) + 2/2 …	89.12 (0.86)	89.24 (0.46)
A2F0GL	α2,3-sialylation per galactose within non-fucosylated diantennary glycans	A2F0GL = ( ( 0/2 * ( H3N4 + H4N4 + H3N5 + H5N4 + H4N5 + H4N4E1 + H5N5 + H5N4E1 + H4N5E1 + H5N5E1 + H5N5E1Ac1 + H5N4E2 + H5N5E2 ) + 1/2 * ( H5N4L1 + H5N4L1E1 ) + 2/2 * ( H5N4L2 ) ) / ( H3N4 + H4N4 + H3N5 + H5N4 + H4N5 + H4N4E1 + H5N5 + H5N4L1 + H5N4E1 + H4N5E1 + H5N5E1 + H5N4L2 + H5N5E1Ac1 + H5N4L1E1 + H5N4E2 + H5N5E2 ) ) / ( ( 0/2 * ( H3N4 + H3N5 ) + 1/2 * ( H4N4 + H4N5 + H4N4E1 + H4N5E1 ) + 2/2 …	3.71 (0.22)	3.79 (0.43)
A2F0GS	Sialylation per galactose within non-fucosylated diantennary glycans	A2F0GS = ( ( 0/2 * ( H3N4 + H4N4 + H3N5 + H5N4 + H4N5 + H5N5 ) + 1/2 * ( H4N4E1 + H5N4L1 + H5N4E1 + H4N5E1 + H5N5E1 + H5N5E1Ac1 ) + 2/2 * ( H5N4L2 + H5N4L1E1 + H5N4E2 + H5N5E2 ) ) / ( H3N4 + H4N4 + H3N5 + H5N4 + H4N5 + H4N4E1 + H5N5 + H5N4L1 + H5N4E1 + H4N5E1 + H5N5E1 + H5N4L2 + H5N5E1Ac1 + H5N4L1E1 + H5N4E2 + H5N5E2 ) ) / ( ( 0/2 * ( H3N4 + H3N5 ) + 1/2 * ( H4N4 + H4N5 + H4N4E1 + H4N5E1 ) + 2/2 …	92.83 (1)	93.03 (0.51)
A2F0L	α2,3-sialylation per antenna within non-fucosylated diantennary glycans	A2F0L = ( 0/2 * ( H3N4 + H4N4 + H3N5 + H5N4 + H4N5 + H4N4E1 + H5N5 + H5N4E1 + H4N5E1 + H5N5E1 + H5N5E1Ac1 + H5N4E2 + H5N5E2 ) + 1/2 * ( H5N4L1 + H5N4L1E1 ) + 2/2 * ( H5N4L2 ) ) / ( H3N4 + H4N4 + H3N5 + H5N4 + H4N5 + H4N4E1 + H5N5 + H5N4L1 + H5N4E1 + H4N5E1 + H5N5E1 + H5N4L2 + H5N5E1Ac1 + H5N4L1E1 + H5N4E2 + H5N5E2 )	3.67 (0.22)	3.74 (0.41)
A2F0S	Sialylation per antenna within non-fucosylated diantennary glycans	A2F0S = ( 0/2 * ( H3N4 + H4N4 + H3N5 + H5N4 + H4N5 + H5N5 ) + 1/2 * ( H4N4E1 + H5N4L1 + H5N4E1 + H4N5E1 + H5N5E1 + H5N5E1Ac1 ) + 2/2 * ( H5N4L2 + H5N4L1E1 + H5N4E2 + H5N5E2 ) ) / ( H3N4 + H4N4 + H3N5 + H5N4 + H4N5 + H4N4E1 + H5N5 + H5N4L1 + H5N4E1 + H4N5E1 + H5N5E1 + H5N4L2 + H5N5E1Ac1 + H5N4L1E1 + H5N4E2 + H5N5E2 )	91.8 (0.96)	91.84 (0.4)
A2F0S0B	Relative abundance of species with a bisecting GlcNAc within non-fucosylated non-sialylated diantennary glycans	A2F0S0B = ( H3N5 + H4N5 + H5N5 ) / ( H3N4 + H4N4 + H3N5 + H5N4 + H4N5 + H5N5 )	36.85 (3.87)	37.75 (4.42)
A2F0S0G	Galactosylation per antenna within non-fucosylated, non-sialylated diantennary glycans	A2F0S0G = ( 0/2 * ( H3N4 + H3N5 ) + 1/2 * ( H4N4 + H4N5 ) + 2/2 * ( H5N4 + H5N5 ) ) / ( H3N4 + H4N4 + H3N5 + H5N4 + H4N5 + H5N5 )	70.54 (3.95)	68.28 (3.78)
A2F0SB	Relative abundance of species with a bisecting GlcNAc within non-fucosylated sialylated diantennary glycans	A2F0SB = ( H4N5E1 + H5N5E1 + H5N5E1Ac1 + H5N5E2 ) / ( H4N4E1 + H5N4L1 + H5N4E1 + H4N5E1 + H5N5E1 + H5N4L2 + H5N5E1Ac1 + H5N4L1E1 + H5N4E2 + H5N5E2 )	1.48 (0.28)	1.63 (0.38)
A2F0SG	Galactosylation per antenna within non-fucosylated sialylated diantennary glycans	A2F0SG = ( 0/2 * (0) + 1/2 * ( H4N4E1 + H4N5E1 ) + 2/2 * ( H5N4L1 + H5N4E1 + H5N5E1 + H5N4L2 + H5N5E1Ac1 + H5N4L1E1 + H5N4E2 + H5N5E2 ) ) / ( H4N4E1 + H5N4L1 + H5N4E1 + H4N5E1 + H5N5E1 + H5N4L2 + H5N5E1Ac1 + H5N4L1E1 + H5N4E2 + H5N5E2 )	99.14 (0.08)	99.07 (0.11)
A2Fa	Relative abundance of species with 2 fucoses (i.e. at least one antennary fucose) within diantennary glycans	A2Fa = ( H5N4F2 ) / ( H3N4 + H3N4F1 + H4N4 + H3N5 + H4N4F1 + H5N4 + H3N5F1 + H4N5 + H5N4F1 + H4N4E1 + H4N5F1 + H5N5 + H5N4L1 + H5N4F2 + H4N4F1E1 + H5N4E1 + H5N5F1 + H4N5E1 + H5N4F1L1 + H5N4F1E1 + H4N5F1E1 + H5N5E1 + H5N4L2 + H5N5E1Ac1 + H5N4L1E1 + H5N4E2 + H5N5F1E1 + H5N4F1L2 + H5N4F1L1E1 + H5N4F1E2 + H5N5E2 + H5N5F1L1E1 + H5N5F1E2 )	0.03 (0.01)	0.03 (0.01)
A2FB	Relative abundance of species with a bisecting GlcNAc within fucosylated diantennary glycans	A2FB = ( H3N5F1 + H4N5F1 + H5N5F1 + H4N5F1E1 + H5N5F1E1 + H5N5F1L1E1 + H5N5F1E2 ) / ( H3N4F1 + H4N4F1 + H3N5F1 + H5N4F1 + H4N5F1 + H5N4F2 + H4N4F1E1 + H5N5F1 + H5N4F1L1 + H5N4F1E1 + H4N5F1E1 + H5N5F1E1 + H5N4F1L2 + H5N4F1L1E1 + H5N4F1E2 + H5N5F1L1E1 + H5N5F1E2 )	30.36 (2.04)	30.52 (2.11)
A2FE	α2,6-sialylation per antenna within fucosylated diantennary glycans	A2FE = ( 0/2 * ( H3N4F1 + H4N4F1 + H3N5F1 + H5N4F1 + H4N5F1 + H5N4F2 + H5N5F1 + H5N4F1L1 + H5N4F1L2 ) + 1/2 * ( H4N4F1E1 + H5N4F1E1 + H4N5F1E1 + H5N5F1E1 + H5N4F1L1E1 + H5N5F1L1E1 ) + 2/2 * ( H5N4F1E2 + H5N5F1E2 ) ) / ( H3N4F1 + H4N4F1 + H3N5F1 + H5N4F1 + H4N5F1 + H5N4F2 + H4N4F1E1 + H5N5F1 + H5N4F1L1 + H5N4F1E1 + H4N5F1E1 + H5N5F1E1 + H5N4F1L2 + H5N4F1L1E1 + H5N4F1E2 + H5N5F1L1E1 + H5N5F1E2 )	49.99 (4.12)	47.2 (4.57)
A2FG	Galactosylation per antenna within fucosylated diantennary glycans	A2FG = ( 0/2 * ( H3N4F1 + H3N5F1 ) + 1/2 * ( H4N4F1 + H4N5F1 + H4N4F1E1 + H4N5F1E1 ) + 2/2 * ( H5N4F1 + H5N4F2 + H5N5F1 + H5N4F1L1 + H5N4F1E1 + H5N5F1E1 + H5N4F1L2 + H5N4F1L1E1 + H5N4F1E2 + H5N5F1L1E1 + H5N5F1E2 ) ) / ( H3N4F1 + H4N4F1 + H3N5F1 + H5N4F1 + H4N5F1 + H5N4F2 + H4N4F1E1 + H5N5F1 + H5N4F1L1 + H5N4F1E1 + H4N5F1E1 + H5N5F1E1 + H5N4F1L2 + H5N4F1L1E1 + H5N4F1E2 + H5N5F1L1E1 + H5N5F1E2 )	83.9 (3.98)	81.66 (4.43)
A2FGE	α2,6-sialylation per galactose within fucosylated diantennary glycans	A2FGE = ( ( 0/2 * ( H3N4F1 + H4N4F1 + H3N5F1 + H5N4F1 + H4N5F1 + H5N4F2 + H5N5F1 + H5N4F1L1 + H5N4F1L2 ) + 1/2 * ( H4N4F1E1 + H5N4F1E1 + H4N5F1E1 + H5N5F1E1 + H5N4F1L1E1 + H5N5F1L1E1 ) + 2/2 * ( H5N4F1E2 + H5N5F1E2 ) ) / ( H3N4F1 + H4N4F1 + H3N5F1 + H5N4F1 + H4N5F1 + H5N4F2 + H4N4F1E1 + H5N5F1 + H5N4F1L1 + H5N4F1E1 + H4N5F1E1 + H5N5F1E1 + H5N4F1L2 + H5N4F1L1E1 + H5N4F1E2 + H5N5F1L1E1 + H5N5F1E2 )…	59.5 (2.29)	57.67 (2.53)
A2FGL	α2,3-sialylation per galactose within fucosylated diantennary glycans	A2FGL = ( ( 0/2 * ( H3N4F1 + H4N4F1 + H3N5F1 + H5N4F1 + H4N5F1 + H5N4F2 + H4N4F1E1 + H5N5F1 + H5N4F1E1 + H4N5F1E1 + H5N5F1E1 + H5N4F1E2 + H5N5F1E2 ) + 1/2 * ( H5N4F1L1 + H5N4F1L1E1 + H5N5F1L1E1 ) + 2/2 * ( H5N4F1L2 ) ) / ( H3N4F1 + H4N4F1 + H3N5F1 + H5N4F1 + H4N5F1 + H5N4F2 + H4N4F1E1 + H5N5F1 + H5N4F1L1 + H5N4F1E1 + H4N5F1E1 + H5N5F1E1 + H5N4F1L2 + H5N4F1L1E1 + H5N4F1E2 + H5N5F1L1E1 + H5N5F1E2 )…	9.09 (0.95)	8.53 (1.1)
A2FGS	Sialylation per galactose within fucosylated diantennary glycans	A2FGS = ( ( 0/2 * ( H3N4F1 + H4N4F1 + H3N5F1 + H5N4F1 + H4N5F1 + H5N4F2 + H5N5F1 ) + 1/2 * ( H4N4F1E1 + H5N4F1L1 + H5N4F1E1 + H4N5F1E1 + H5N5F1E1 ) + 2/2 * ( H5N4F1L2 + H5N4F1L1E1 + H5N4F1E2 + H5N5F1L1E1 + H5N5F1E2 ) ) / ( H3N4F1 + H4N4F1 + H3N5F1 + H5N4F1 + H4N5F1 + H5N4F2 + H4N4F1E1 + H5N5F1 + H5N4F1L1 + H5N4F1E1 + H4N5F1E1 + H5N5F1E1 + H5N4F1L2 + H5N4F1L1E1 + H5N4F1E2 + H5N5F1L1E1 + H5N5F1E2 )…	68.58 (3.04)	66.2 (3.46)
A2FL	α2,3-sialylation per antenna within fucosylated diantennary glycans	A2FL = ( 0/2 * ( H3N4F1 + H4N4F1 + H3N5F1 + H5N4F1 + H4N5F1 + H5N4F2 + H4N4F1E1 + H5N5F1 + H5N4F1E1 + H4N5F1E1 + H5N5F1E1 + H5N4F1E2 + H5N5F1E2 ) + 1/2 * ( H5N4F1L1 + H5N4F1L1E1 + H5N5F1L1E1 ) + 2/2 * ( H5N4F1L2 ) ) / ( H3N4F1 + H4N4F1 + H3N5F1 + H5N4F1 + H4N5F1 + H5N4F2 + H4N4F1E1 + H5N5F1 + H5N4F1L1 + H5N4F1E1 + H4N5F1E1 + H5N5F1E1 + H5N4F1L2 + H5N4F1L1E1 + H5N4F1E2 + H5N5F1L1E1 + H5N5F1E2 )	7.66 (1.11)	7.01 (1.25)
A2FS	Sialylation per antenna within fucosylated diantennary glycans	A2FS = ( 0/2 * ( H3N4F1 + H4N4F1 + H3N5F1 + H5N4F1 + H4N5F1 + H5N4F2 + H5N5F1 ) + 1/2 * ( H4N4F1E1 + H5N4F1L1 + H5N4F1E1 + H4N5F1E1 + H5N5F1E1 ) + 2/2 * ( H5N4F1L2 + H5N4F1L1E1 + H5N4F1E2 + H5N5F1L1E1 + H5N5F1E2 ) ) / ( H3N4F1 + H4N4F1 + H3N5F1 + H5N4F1 + H4N5F1 + H5N4F2 + H4N4F1E1 + H5N5F1 + H5N4F1L1 + H5N4F1E1 + H4N5F1E1 + H5N5F1E1 + H5N4F1L2 + H5N4F1L1E1 + H5N4F1E2 + H5N5F1L1E1 + H5N5F1E2 )	57.65 (5.15)	54.2 (5.74)
A2FS0B	Relative abundance of species with a bisecting GlcNAc within fucosylated non-sialylated diantennary glycans	A2FS0B = ( H3N5F1 + H4N5F1 + H5N5F1 ) / ( H3N4F1 + H4N4F1 + H3N5F1 + H5N4F1 + H4N5F1 + H5N4F2 + H5N5F1 )	24.63 (1.95)	24.51 (1.96)
A2FS0G	Galactosylation per antenna within fucosylated non-sialylated diantennary glycans	A2FS0G = ( 0/2 * ( H3N4F1 + H3N5F1 ) + 1/2 * ( H4N4F1 + H4N5F1 ) + 2/2 * ( H5N4F1 + H5N4F2 + H5N5F1 ) ) / ( H3N4F1 + H4N4F1 + H3N5F1 + H5N4F1 + H4N5F1 + H5N4F2 + H5N5F1 )	51.88 (4.87)	50.17 (4.96)
A2FSB	Relative abundance of species with a bisecting GlcNAc within fucosylated sialylated diantennary glycans	A2FSB = ( H4N5F1E1 + H5N5F1E1 + H5N5F1L1E1 + H5N5F1E2 ) / ( H4N4F1E1 + H5N4F1L1 + H5N4F1E1 + H4N5F1E1 + H5N5F1E1 + H5N4F1L2 + H5N4F1L1E1 + H5N4F1E2 + H5N5F1L1E1 + H5N5F1E2 )	32.88 (2.72)	33.54 (2.92)
A2FSG	Galactosylation per antenna within fucosylated sialylated diantennary glycans	A2FSG = ( 0/2 * (0) + 1/2 * ( H4N4F1E1 + H4N5F1E1 ) + 2/2 * ( H5N4F1L1 + H5N4F1E1 + H5N5F1E1 + H5N4F1L2 + H5N4F1L1E1 + H5N4F1E2 + H5N5F1L1E1 + H5N5F1E2 ) ) / ( H4N4F1E1 + H5N4F1L1 + H5N4F1E1 + H4N5F1E1 + H5N5F1E1 + H5N4F1L2 + H5N4F1L1E1 + H5N4F1E2 + H5N5F1L1E1 + H5N5F1E2 )	97.78 (0.36)	97.6 (0.42)
A2G	Galactosylation per antenna within diantennary glycans	A2G = ( 0/2 * ( H3N4 + H3N4F1 + H3N5 + H3N5F1 ) + 1/2 * ( H4N4 + H4N4F1 + H4N5 + H4N4E1 + H4N5F1 + H4N4F1E1 + H4N5E1 + H4N5F1E1 ) + 2/2 * ( H5N4 + H5N4F1 + H5N5 + H5N4L1 + H5N4F2 + H5N4E1 + H5N5F1 + H5N4F1L1 + H5N4F1E1 + H5N5E1 + H5N4L2 + H5N5E1Ac1 + H5N4L1E1 + H5N4E2 + H5N5F1E1 + H5N4F1L2 + H5N4F1L1E1 + H5N4F1E2 + H5N5E2 + H5N5F1L1E1 + H5N5F1E2 ) ) / ( H3N4 + H3N4F1 + H4N4 + H3N5 + H4N4F1 + H5N4…	95.55 (1.64)	94.44 (2.06)
A2GE	α2,6-sialylation per galactose within diantennary glycans	A2GE = ( ( 0/2 * ( H3N4 + H3N4F1 + H4N4 + H3N5 + H4N4F1 + H5N4 + H3N5F1 + H4N5 + H5N4F1 + H4N5F1 + H5N5 + H5N4L1 + H5N4F2 + H5N5F1 + H5N4F1L1 + H5N4L2 + H5N4F1L2 ) + 1/2 * ( H4N4E1 + H4N4F1E1 + H5N4E1 + H4N5E1 + H5N4F1E1 + H4N5F1E1 + H5N5E1 + H5N5E1Ac1 + H5N4L1E1 + H5N5F1E1 + H5N4F1L1E1 + H5N5F1L1E1 ) + 2/2 * ( H5N4E2 + H5N4F1E2 + H5N5E2 + H5N5F1E2 ) ) / ( H3N4 + H3N4F1 + H4N4 + H3N5 + H4N4F1 + H…	83.56 (1.04)	82.67 (1.66)
A2GL	α2,3-sialylation per galactose within diantennary glycans	A2GL = ( ( 0/2 * ( H3N4 + H3N4F1 + H4N4 + H3N5 + H4N4F1 + H5N4 + H3N5F1 + H4N5 + H5N4F1 + H4N4E1 + H4N5F1 + H5N5 + H5N4F2 + H4N4F1E1 + H5N4E1 + H5N5F1 + H4N5E1 + H5N4F1E1 + H4N5F1E1 + H5N5E1 + H5N5E1Ac1 + H5N4E2 + H5N5F1E1 + H5N4F1E2 + H5N5E2 + H5N5F1E2 ) + 1/2 * ( H5N4L1 + H5N4F1L1 + H5N4L1E1 + H5N4F1L1E1 + H5N5F1L1E1 ) + 2/2 * ( H5N4L2 + H5N4F1L2 ) ) / ( H3N4 + H3N4F1 + H4N4 + H3N5 + H4N4F1 + H…	4.68 (0.21)	4.72 (0.38)
A2GS	Sialylation per galactose within diantennary glycans	A2GS = ( ( 0/2 * ( H3N4 + H3N4F1 + H4N4 + H3N5 + H4N4F1 + H5N4 + H3N5F1 + H4N5 + H5N4F1 + H4N5F1 + H5N5 + H5N4F2 + H5N5F1 ) + 1/2 * ( H4N4E1 + H5N4L1 + H4N4F1E1 + H5N4E1 + H4N5E1 + H5N4F1L1 + H5N4F1E1 + H4N5F1E1 + H5N5E1 + H5N5E1Ac1 + H5N5F1E1 ) + 2/2 * ( H5N4L2 + H5N4L1E1 + H5N4E2 + H5N4F1L2 + H5N4F1L1E1 + H5N4F1E2 + H5N5E2 + H5N5F1L1E1 + H5N5F1E2 ) ) / ( H3N4 + H3N4F1 + H4N4 + H3N5 + H4N4F1 + H…	88.24 (1.05)	87.39 (1.39)
A2L	α2,3-sialylation per antenna within diantennary glycans	A2L = ( 0/2 * ( H3N4 + H3N4F1 + H4N4 + H3N5 + H4N4F1 + H5N4 + H3N5F1 + H4N5 + H5N4F1 + H4N4E1 + H4N5F1 + H5N5 + H5N4F2 + H4N4F1E1 + H5N4E1 + H5N5F1 + H4N5E1 + H5N4F1E1 + H4N5F1E1 + H5N5E1 + H5N5E1Ac1 + H5N4E2 + H5N5F1E1 + H5N4F1E2 + H5N5E2 + H5N5F1E2 ) + 1/2 * ( H5N4L1 + H5N4F1L1 + H5N4L1E1 + H5N4F1L1E1 + H5N5F1L1E1 ) + 2/2 * ( H5N4L2 + H5N4F1L2 ) ) / ( H3N4 + H3N4F1 + H4N4 + H3N5 + H4N4F1 + H5N4…	4.47 (0.19)	4.45 (0.3)
A2L0F	Fucosylation within diantennary glycans without an α2,3-linked sialic acid	A2L0F = ( H3N4F1 + H4N4F1 + H3N5F1 + H5N4F1 + H4N5F1 + H5N4F2 + H4N4F1E1 + H5N5F1 + H5N4F1E1 + H4N5F1E1 + H5N5F1E1 + H5N4F1E2 + H5N5F1E2 ) / ( H3N4 + H3N4F1 + H4N4 + H3N5 + H4N4F1 + H5N4 + H3N5F1 + H4N5 + H5N4F1 + H4N4E1 + H4N5F1 + H5N5 + H5N4F2 + H4N4F1E1 + H5N4E1 + H5N5F1 + H4N5E1 + H5N4F1E1 + H4N5F1E1 + H5N5E1 + H5N5E1Ac1 + H5N4E2 + H5N5F1E1 + H5N4F1E2 + H5N5E2 + H5N5F1E2 )	20.27 (4.25)	23.09 (5.28)
A2LF	Fucosylation within diantennary glycans with an α2,3-linked sialic acid	A2LF = ( H5N4F1L1 + H5N4F1L2 + H5N4F1L1E1 + H5N5F1L1E1 ) / ( H5N4L1 + H5N4F1L1 + H5N4L2 + H5N4L1E1 + H5N4F1L2 + H5N4F1L1E1 + H5N5F1L1E1 )	32.31 (1.02)	33.29 (0.52)
A2S	Sialylation per antenna within diantennary glycans	A2S = ( 0/2 * ( H3N4 + H3N4F1 + H4N4 + H3N5 + H4N4F1 + H5N4 + H3N5F1 + H4N5 + H5N4F1 + H4N5F1 + H5N5 + H5N4F2 + H5N5F1 ) + 1/2 * ( H4N4E1 + H5N4L1 + H4N4F1E1 + H5N4E1 + H4N5E1 + H5N4F1L1 + H5N4F1E1 + H4N5F1E1 + H5N5E1 + H5N5E1Ac1 + H5N5F1E1 ) + 2/2 * ( H5N4L2 + H5N4L1E1 + H5N4E2 + H5N4F1L2 + H5N4F1L1E1 + H5N4F1E2 + H5N5E2 + H5N5F1L1E1 + H5N5F1E2 ) ) / ( H3N4 + H3N4F1 + H4N4 + H3N5 + H4N4F1 + H5N4…	84.33 (2.27)	82.55 (3.08)
A2S0B	Relative abundance of species with a bisecting GlcNAc within non-sialylated diantennary glycans	A2S0B = ( H3N5 + H3N5F1 + H4N5 + H4N5F1 + H5N5 + H5N5F1 ) / ( H3N4 + H3N4F1 + H4N4 + H3N5 + H4N4F1 + H5N4 + H3N5F1 + H4N5 + H5N4F1 + H4N5F1 + H5N5 + H5N4F2 + H5N5F1 )	25.79 (1.88)	25.72 (1.99)
A2S0F	Fucosylation within non-sialylated diantennary glycans	A2S0F = ( H3N4F1 + H4N4F1 + H3N5F1 + H5N4F1 + H4N5F1 + H5N4F2 + H5N5F1 ) / ( H3N4 + H3N4F1 + H4N4 + H3N5 + H4N4F1 + H5N4 + H3N5F1 + H4N5 + H5N4F1 + H4N5F1 + H5N5 + H5N4F2 + H5N5F1 )	90.44 (1.1)	90.66 (0.97)
A2S0G	Galactosylation per antenna within non-sialylated diantennary glycans	A2S0G = ( 0/2 * ( H3N4 + H3N4F1 + H3N5 + H3N5F1 ) + 1/2 * ( H4N4 + H4N4F1 + H4N5 + H4N5F1 ) + 2/2 * ( H5N4 + H5N4F1 + H5N5 + H5N4F2 + H5N5F1 ) ) / ( H3N4 + H3N4F1 + H4N4 + H3N5 + H4N4F1 + H5N4 + H3N5F1 + H4N5 + H5N4F1 + H4N5F1 + H5N5 + H5N4F2 + H5N5F1 )	53.65 (4.94)	51.85 (4.95)
A2SB	Relative abundance of species with a bisecting GlcNAc within sialylated diantennary glycans	A2SB = ( H4N5E1 + H4N5F1E1 + H5N5E1 + H5N5E1Ac1 + H5N5F1E1 + H5N5E2 + H5N5F1L1E1 + H5N5F1E2 ) / ( H4N4E1 + H5N4L1 + H4N4F1E1 + H5N4E1 + H4N5E1 + H5N4F1L1 + H5N4F1E1 + H4N5F1E1 + H5N5E1 + H5N4L2 + H5N5E1Ac1 + H5N4L1E1 + H5N4E2 + H5N5F1E1 + H5N4F1L2 + H5N4F1L1E1 + H5N4F1E2 + H5N5E2 + H5N5F1L1E1 + H5N5F1E2 )	6.54 (1.38)	7.24 (1.65)
A2SF	Fucosylation within sialylated diantennary glycans	A2SF = ( H4N4F1E1 + H5N4F1L1 + H5N4F1E1 + H4N5F1E1 + H5N5F1E1 + H5N4F1L2 + H5N4F1L1E1 + H5N4F1E2 + H5N5F1L1E1 + H5N5F1E2 ) / ( H4N4E1 + H5N4L1 + H4N4F1E1 + H5N4E1 + H4N5E1 + H5N4F1L1 + H5N4F1E1 + H4N5F1E1 + H5N5E1 + H5N4L2 + H5N5E1Ac1 + H5N4L1E1 + H5N4E2 + H5N5F1E1 + H5N4F1L2 + H5N4F1L1E1 + H5N4F1E2 + H5N5E2 + H5N5F1L1E1 + H5N5F1E2 )	15.95 (2.29)	17.39 (2.77)
A2SG	Galactosylation per antenna within sialylated diantennary glycans	A2SG = ( 0/2 * (0) + 1/2 * ( H4N4E1 + H4N4F1E1 + H4N5E1 + H4N5F1E1 ) + 2/2 * ( H5N4L1 + H5N4E1 + H5N4F1L1 + H5N4F1E1 + H5N5E1 + H5N4L2 + H5N5E1Ac1 + H5N4L1E1 + H5N4E2 + H5N5F1E1 + H5N4F1L2 + H5N4F1L1E1 + H5N4F1E2 + H5N5E2 + H5N5F1L1E1 + H5N5F1E2 ) ) / ( H4N4E1 + H5N4L1 + H4N4F1E1 + H5N4E1 + H4N5E1 + H5N4F1L1 + H5N4F1E1 + H4N5F1E1 + H5N5E1 + H5N4L2 + H5N5E1Ac1 + H5N4L1E1 + H5N4E2 + H5N5F1E1 + H5N4…	98.92 (0.14)	98.8 (0.19)
A34E	α2,6-sialylation per antenna within tri- and tetraantennary glycans	A34E = ( 0/3 * ( H6N5F1L3 ) + 1/3 * ( H6N5E1 + H6N5F1E1 + H6N5L1E1 + H6N5F1L1E1 + H6N5L2E1 + H6N5F1L2E1 + H6N5F2L2E1 ) + 2/3 * ( H6N5E2 + H6N5F1E2 + H6N5L1E2 + H6N5F1L1E2 + H6N5F2L1E2 ) + 3/3 * ( H6N5E3 ) + 0/4 * (0) + 1/4 * ( H6N6F1E1 + H7N6E1 + H7N6L2E1 + H7N6F1L2E1 + H7N6L3E1 + H7N6F1L3E1 + H7N6F2L3E1 ) + 2/4 * ( H7N6E2 + H7N6L1E2 + H7N6F1L1E2 + H7N6L2E2 + H7N6F1L2E2 + H7N6F2L2E2 ) + 3/4 * ( H…	60.74 (0.62)	60.25 (1.08)
A34F	Fucosylation within tri- and tetraantennary glycans	A34F = ( ( H6N5F1E1 + H6N5F1L1E1 + H6N5F1E2 + H6N5F1L3 + H6N5F1L2E1 + H6N5F1L1E2 + H6N5F2L2E1 + H6N5F2L1E2 ) + ( H6N6F1E1 + H7N6F1L2E1 + H7N6F1L1E2 + H7N6F1L3E1 + H7N6F1L2E2 + H7N6F2L3E1 + H7N6F2L2E2 ) ) / ( ( H6N5E1 + H6N5F1E1 + H6N5L1E1 + H6N5E2 + H6N5F1L1E1 + H6N5F1E2 + H6N5L2E1 + H6N5L1E2 + H6N5E3 + H6N5F1L3 + H6N5F1L2E1 + H6N5F1L1E2 + H6N5F2L2E1 + H6N5F2L1E2 ) + ( H6N6F1E1 + H7N6E1 + H7N6E2 …	33.78 (2.41)	33.6 (2.91)
A34L	α2,3-sialylation per antenna within tri- and tetraantennary glycans	A34L = ( 0/3 * ( H6N5E1 + H6N5F1E1 + H6N5E2 + H6N5F1E2 + H6N5E3 ) + 1/3 * ( H6N5L1E1 + H6N5F1L1E1 + H6N5L1E2 + H6N5F1L1E2 + H6N5F2L1E2 ) + 2/3 * ( H6N5L2E1 + H6N5F1L2E1 + H6N5F2L2E1 ) + 3/3 * ( H6N5F1L3 ) + 0/4 * ( H6N6F1E1 + H7N6E1 + H7N6E2 + H7N6E3 ) + 1/4 * ( H7N6L1E2 + H7N6F1L1E2 + H7N6L1E3 ) + 2/4 * ( H7N6L2E1 + H7N6F1L2E1 + H7N6L2E2 + H7N6F1L2E2 + H7N6F2L2E2 ) + 3/4 * ( H7N6L3E1 + H7N6F1L3E…	32.26 (0.92)	32.13 (1.37)
A3E	α2,6-sialylation per antenna within triantennary glycans	A3E = ( 0/3 * ( H6N5F1L3 ) + 1/3 * ( H6N5E1 + H6N5F1E1 + H6N5L1E1 + H6N5F1L1E1 + H6N5L2E1 + H6N5F1L2E1 + H6N5F2L2E1 ) + 2/3 * ( H6N5E2 + H6N5F1E2 + H6N5L1E2 + H6N5F1L1E2 + H6N5F2L1E2 ) + 3/3 * ( H6N5E3 ) ) / ( H6N5E1 + H6N5F1E1 + H6N5L1E1 + H6N5E2 + H6N5F1L1E1 + H6N5F1E2 + H6N5L2E1 + H6N5L1E2 + H6N5E3 + H6N5F1L3 + H6N5F1L2E1 + H6N5F1L1E2 + H6N5F2L2E1 + H6N5F2L1E2 )	64.29 (0.3)	64.07 (1)
A3EF	Fucosylation within triantennary glycans with an α2,6-linked sialic acid	A3EF = ( H6N5F1E1 + H6N5F1L1E1 + H6N5F1E2 + H6N5F1L2E1 + H6N5F1L1E2 + H6N5F2L2E1 + H6N5F2L1E2 ) / ( H6N5E1 + H6N5F1E1 + H6N5L1E1 + H6N5E2 + H6N5F1L1E1 + H6N5F1E2 + H6N5L2E1 + H6N5L1E2 + H6N5E3 + H6N5F1L2E1 + H6N5F1L1E2 + H6N5F2L2E1 + H6N5F2L1E2 )	33.07 (2.42)	32.61 (2.49)
A3F	Fucosylation within triantennary glycans	A3F = ( H6N5F1E1 + H6N5F1L1E1 + H6N5F1E2 + H6N5F1L3 + H6N5F1L2E1 + H6N5F1L1E2 + H6N5F2L2E1 + H6N5F2L1E2 ) / ( H6N5E1 + H6N5F1E1 + H6N5L1E1 + H6N5E2 + H6N5F1L1E1 + H6N5F1E2 + H6N5L2E1 + H6N5L1E2 + H6N5E3 + H6N5F1L3 + H6N5F1L2E1 + H6N5F1L1E2 + H6N5F2L2E1 + H6N5F2L1E2 )	33.43 (2.35)	32.95 (2.43)
A3F0	Afucosylation within triantennary glycans	A3F0 = ( H6N5E1 + H6N5L1E1 + H6N5E2 + H6N5L2E1 + H6N5L1E2 + H6N5E3 ) / ( H6N5E1 + H6N5F1E1 + H6N5L1E1 + H6N5E2 + H6N5F1L1E1 + H6N5F1E2 + H6N5L2E1 + H6N5L1E2 + H6N5E3 + H6N5F1L3 + H6N5F1L2E1 + H6N5F1L1E2 + H6N5F2L2E1 + H6N5F2L1E2 )	66.57 (2.35)	67.05 (2.43)
A3F0E	α2,6-sialylation per antenna within non-fucosylated triantennary glycans	A3F0E = ( 0/3 * (0) + 1/3 * ( H6N5E1 + H6N5L1E1 + H6N5L2E1 ) + 2/3 * ( H6N5E2 + H6N5L1E2 ) + 3/3 * ( H6N5E3 ) ) / ( H6N5E1 + H6N5L1E1 + H6N5E2 + H6N5L2E1 + H6N5L1E2 + H6N5E3 )	66.91 (0.34)	66.65 (1.46)
A3F0GE	α2,6-sialylation per galactose within non-fucosylated triantennary glycans	A3F0GE = ( ( 0/3 * (0) + 1/3 * ( H6N5E1 + H6N5L1E1 + H6N5L2E1 ) + 2/3 * ( H6N5E2 + H6N5L1E2 ) + 3/3 * ( H6N5E3 ) ) / ( H6N5E1 + H6N5L1E1 + H6N5E2 + H6N5L2E1 + H6N5L1E2 + H6N5E3 ) ) / ( ( 0/3 * (0) + 1/3 * (0) + 2/3 * (0) + 3/3 * ( H6N5E1 + H6N5L1E1 + H6N5E2 + H6N5L2E1 + H6N5L1E2 + H6N5E3 ) ) / ( H6N5E1 + H6N5L1E1 + H6N5E2 + H6N5L2E1 + H6N5L1E2 + H6N5E3 ) )	66.91 (0.34)	66.65 (1.46)
A3F0GL	α2,3-sialylation per galactose within non-fucosylated triantennary glycans	A3F0GL = ( ( 0/3 * ( H6N5E1 + H6N5E2 + H6N5E3 ) + 1/3 * ( H6N5L1E1 + H6N5L1E2 ) + 2/3 * ( H6N5L2E1 ) + 3/3 * (0) ) / ( H6N5E1 + H6N5L1E1 + H6N5E2 + H6N5L2E1 + H6N5L1E2 + H6N5E3 ) ) / ( ( 0/3 * (0) + 1/3 * (0) + 2/3 * (0) + 3/3 * ( H6N5E1 + H6N5L1E1 + H6N5E2 + H6N5L2E1 + H6N5L1E2 + H6N5E3 ) ) / ( H6N5E1 + H6N5L1E1 + H6N5E2 + H6N5L2E1 + H6N5L1E2 + H6N5E3 ) )	26.65 (0.81)	26.31 (1.21)
A3F0GS	Sialylation per antenna within non-fucosylated triantennary glycans	A3F0GS = ( ( 0/3 * (0) + 1/3 * ( H6N5E1 ) + 2/3 * ( H6N5L1E1 + H6N5E2 ) + 3/3 * ( H6N5L2E1 + H6N5L1E2 + H6N5E3 ) ) / ( H6N5E1 + H6N5L1E1 + H6N5E2 + H6N5L2E1 + H6N5L1E2 + H6N5E3 ) ) / ( ( 0/3 * (0) + 1/3 * (0) + 2/3 * (0) + 3/3 * ( H6N5E1 + H6N5L1E1 + H6N5E2 + H6N5L2E1 + H6N5L1E2 + H6N5E3 ) ) / ( H6N5E1 + H6N5L1E1 + H6N5E2 + H6N5L2E1 + H6N5L1E2 + H6N5E3 ) )	93.56 (0.77)	92.96 (2.13)
A3F0L	α2,3-sialylation per antenna within non-fucosylated triantennary glycans	A3F0L = ( 0/3 * ( H6N5E1 + H6N5E2 + H6N5E3 ) + 1/3 * ( H6N5L1E1 + H6N5L1E2 ) + 2/3 * ( H6N5L2E1 ) + 3/3 * (0) ) / ( H6N5E1 + H6N5L1E1 + H6N5E2 + H6N5L2E1 + H6N5L1E2 + H6N5E3 )	26.65 (0.81)	26.31 (1.21)
A3F0S	Sialylation per antenna within non-fucosylated triantennary glycans	A3F0S = ( 0/3 * (0) + 1/3 * ( H6N5E1 ) + 2/3 * ( H6N5L1E1 + H6N5E2 ) + 3/3 * ( H6N5L2E1 + H6N5L1E2 + H6N5E3 ) ) / ( H6N5E1 + H6N5L1E1 + H6N5E2 + H6N5L2E1 + H6N5L1E2 + H6N5E3 )	93.56 (0.77)	92.96 (2.13)
A3Fa	Relative abundance of species with 2 fucoses (i.e. at least one antennary fucose) within triantennary glycans	A3Fa = ( H6N5F2L2E1 + H6N5F2L1E2 ) / ( H6N5E1 + H6N5F1E1 + H6N5L1E1 + H6N5E2 + H6N5F1L1E1 + H6N5F1E2 + H6N5L2E1 + H6N5L1E2 + H6N5E3 + H6N5F1L3 + H6N5F1L2E1 + H6N5F1L1E2 + H6N5F2L2E1 + H6N5F2L1E2 )	1.79 (0.21)	1.67 (0.21)
A3FE	α2,6-sialylation per antenna within fucosylated triantennary glycans	A3FE = ( 0/3 * ( H6N5F1L3 ) + 1/3 * ( H6N5F1E1 + H6N5F1L1E1 + H6N5F1L2E1 + H6N5F2L2E1 ) + 2/3 * ( H6N5F1E2 + H6N5F1L1E2 + H6N5F2L1E2 ) + 3/3 * (0) ) / ( H6N5F1E1 + H6N5F1L1E1 + H6N5F1E2 + H6N5F1L3 + H6N5F1L2E1 + H6N5F1L1E2 + H6N5F2L2E1 + H6N5F2L1E2 )	59.05 (0.52)	58.87 (0.52)
A3FGE	α2,6-sialylation per galactose within fucosylated triantennary glycans	A3FGE = ( ( 0/3 * ( H6N5F1L3 ) + 1/3 * ( H6N5F1E1 + H6N5F1L1E1 + H6N5F1L2E1 + H6N5F2L2E1 ) + 2/3 * ( H6N5F1E2 + H6N5F1L1E2 + H6N5F2L1E2 ) + 3/3 * (0) ) / ( H6N5F1E1 + H6N5F1L1E1 + H6N5F1E2 + H6N5F1L3 + H6N5F1L2E1 + H6N5F1L1E2 + H6N5F2L2E1 + H6N5F2L1E2 ) ) / ( ( 0/3 * (0) + 1/3 * (0) + 2/3 * (0) + 3/3 * ( H6N5F1E1 + H6N5F1L1E1 + H6N5F1E2 + H6N5F1L3 + H6N5F1L2E1 + H6N5F1L1E2 + H6N5F2L2E1 + H6N5F2L1…	59.05 (0.52)	58.87 (0.52)
A3FGL	α2,3-sialylation per antenna within fucosylated triantennary glycans	A3FGL = ( ( 0/3 * ( H6N5F1E1 + H6N5F1E2 ) + 1/3 * ( H6N5F1L1E1 + H6N5F1L1E2 + H6N5F2L1E2 ) + 2/3 * ( H6N5F1L2E1 + H6N5F2L2E1 ) + 3/3 * ( H6N5F1L3 ) ) / ( H6N5F1E1 + H6N5F1L1E1 + H6N5F1E2 + H6N5F1L3 + H6N5F1L2E1 + H6N5F1L1E2 + H6N5F2L2E1 + H6N5F2L1E2 ) ) / ( ( 0/3 * (0) + 1/3 * (0) + 2/3 * (0) + 3/3 * ( H6N5F1E1 + H6N5F1L1E1 + H6N5F1E2 + H6N5F1L3 + H6N5F1L2E1 + H6N5F1L1E2 + H6N5F2L2E1 + H6N5F2L1E2…	35.11 (0.6)	34.79 (0.53)
A3FGS	Sialylation per antenna within fucosylated triantennary glycans	A3FGS = ( ( 0/3 * (0) + 1/3 * ( H6N5F1E1 ) + 2/3 * ( H6N5F1L1E1 + H6N5F1E2 ) + 3/3 * ( H6N5F1L3 + H6N5F1L2E1 + H6N5F1L1E2 + H6N5F2L2E1 + H6N5F2L1E2 ) ) / ( H6N5F1E1 + H6N5F1L1E1 + H6N5F1E2 + H6N5F1L3 + H6N5F1L2E1 + H6N5F1L1E2 + H6N5F2L2E1 + H6N5F2L1E2 ) ) / ( ( 0/3 * (0) + 1/3 * (0) + 2/3 * (0) + 3/3 * ( H6N5F1E1 + H6N5F1L1E1 + H6N5F1E2 + H6N5F1L3 + H6N5F1L2E1 + H6N5F1L1E2 + H6N5F2L2E1 + H6N5F2L1…	94.16 (0.89)	93.66 (0.9)
A3FL	α2,3-sialylation per antenna within fucosylated triantennary glycans	A3FL = ( 0/3 * ( H6N5F1E1 + H6N5F1E2 ) + 1/3 * ( H6N5F1L1E1 + H6N5F1L1E2 + H6N5F2L1E2 ) + 2/3 * ( H6N5F1L2E1 + H6N5F2L2E1 ) + 3/3 * ( H6N5F1L3 ) ) / ( H6N5F1E1 + H6N5F1L1E1 + H6N5F1E2 + H6N5F1L3 + H6N5F1L2E1 + H6N5F1L1E2 + H6N5F2L2E1 + H6N5F2L1E2 )	35.11 (0.6)	34.79 (0.53)
A3FS	Sialylation per antenna within fucosylated triantennary glycans	A3FS = ( 0/3 * (0) + 1/3 * ( H6N5F1E1 ) + 2/3 * ( H6N5F1L1E1 + H6N5F1E2 ) + 3/3 * ( H6N5F1L3 + H6N5F1L2E1 + H6N5F1L1E2 + H6N5F2L2E1 + H6N5F2L1E2 ) ) / ( H6N5F1E1 + H6N5F1L1E1 + H6N5F1E2 + H6N5F1L3 + H6N5F1L2E1 + H6N5F1L1E2 + H6N5F2L2E1 + H6N5F2L1E2 )	94.16 (0.89)	93.66 (0.9)
A3GE	α2,6-sialylation per galactose within fucosylated triantennary glycans	A3GE = ( ( 0/3 * ( H6N5F1L3 ) + 1/3 * ( H6N5E1 + H6N5F1E1 + H6N5L1E1 + H6N5F1L1E1 + H6N5L2E1 + H6N5F1L2E1 + H6N5F2L2E1 ) + 2/3 * ( H6N5E2 + H6N5F1E2 + H6N5L1E2 + H6N5F1L1E2 + H6N5F2L1E2 ) + 3/3 * ( H6N5E3 ) ) / ( H6N5E1 + H6N5F1E1 + H6N5L1E1 + H6N5E2 + H6N5F1L1E1 + H6N5F1E2 + H6N5L2E1 + H6N5L1E2 + H6N5E3 + H6N5F1L3 + H6N5F1L2E1 + H6N5F1L1E2 + H6N5F2L2E1 + H6N5F2L1E2 ) ) / ( ( 0/3 * (0) + 1/3 * (0…	64.29 (0.3)	64.07 (1)
A3GL	α2,3-sialylation per galactose within fucosylated triantennary glycans	A3GL = ( ( 0/3 * ( H6N5E1 + H6N5F1E1 + H6N5E2 + H6N5F1E2 + H6N5E3 ) + 1/3 * ( H6N5L1E1 + H6N5F1L1E1 + H6N5L1E2 + H6N5F1L1E2 + H6N5F2L1E2 ) + 2/3 * ( H6N5L2E1 + H6N5F1L2E1 + H6N5F2L2E1 ) + 3/3 * ( H6N5F1L3 ) ) / ( H6N5E1 + H6N5F1E1 + H6N5L1E1 + H6N5E2 + H6N5F1L1E1 + H6N5F1E2 + H6N5L2E1 + H6N5L1E2 + H6N5E3 + H6N5F1L3 + H6N5F1L2E1 + H6N5F1L1E2 + H6N5F2L2E1 + H6N5F2L1E2 ) ) / ( ( 0/3 * (0) + 1/3 * (0…	29.5 (0.46)	29.12 (0.84)
A3GS	Sialylation per galactose within fucosylated triantennary glycans	A3GS = ( ( 0/3 * (0) + 1/3 * ( H6N5E1 + H6N5F1E1 ) + 2/3 * ( H6N5L1E1 + H6N5E2 + H6N5F1L1E1 + H6N5F1E2 ) + 3/3 * ( H6N5L2E1 + H6N5L1E2 + H6N5E3 + H6N5F1L3 + H6N5F1L2E1 + H6N5F1L1E2 + H6N5F2L2E1 + H6N5F2L1E2 ) ) / ( H6N5E1 + H6N5F1E1 + H6N5L1E1 + H6N5E2 + H6N5F1L1E1 + H6N5F1E2 + H6N5L2E1 + H6N5L1E2 + H6N5E3 + H6N5F1L3 + H6N5F1L2E1 + H6N5F1L1E2 + H6N5F2L2E1 + H6N5F2L1E2 ) ) / ( ( 0/3 * (0) + 1/3 * …	93.78 (0.6)	93.19 (1.67)
A3L	α2,3-sialylation per antenna within triantennary glycans	A3L = ( 0/3 * ( H6N5E1 + H6N5F1E1 + H6N5E2 + H6N5F1E2 + H6N5E3 ) + 1/3 * ( H6N5L1E1 + H6N5F1L1E1 + H6N5L1E2 + H6N5F1L1E2 + H6N5F2L1E2 ) + 2/3 * ( H6N5L2E1 + H6N5F1L2E1 + H6N5F2L2E1 ) + 3/3 * ( H6N5F1L3 ) ) / ( H6N5E1 + H6N5F1E1 + H6N5L1E1 + H6N5E2 + H6N5F1L1E1 + H6N5F1E2 + H6N5L2E1 + H6N5L1E2 + H6N5E3 + H6N5F1L3 + H6N5F1L2E1 + H6N5F1L1E2 + H6N5F2L2E1 + H6N5F2L1E2 )	29.5 (0.46)	29.12 (0.84)
A3L0F	Fucosylation within triantennary glycans without an α2,3-linked sialic acid	A3L0F = ( H6N5F1E1 + H6N5F1E2 ) / ( H6N5E1 + H6N5F1E1 + H6N5E2 + H6N5F1E2 + H6N5E3 )	13.14 (1.78)	13.53 (1.96)
A3LF	Fucosylation within triantennary glycans with an α2,3-linked sialic acid	A3LF = ( H6N5F1L1E1 + H6N5F1L3 + H6N5F1L2E1 + H6N5F1L1E2 + H6N5F2L2E1 + H6N5F2L1E2 ) / ( H6N5L1E1 + H6N5F1L1E1 + H6N5L2E1 + H6N5L1E2 + H6N5F1L3 + H6N5F1L2E1 + H6N5F1L1E2 + H6N5F2L2E1 + H6N5F2L1E2 )	38.94 (3.32)	38.65 (3.35)
A3S	Sialylation per antenna within triantennary glycans	A3S = ( 0/3 * (0) + 1/3 * ( H6N5E1 + H6N5F1E1 ) + 2/3 * ( H6N5L1E1 + H6N5E2 + H6N5F1L1E1 + H6N5F1E2 ) + 3/3 * ( H6N5L2E1 + H6N5L1E2 + H6N5E3 + H6N5F1L3 + H6N5F1L2E1 + H6N5F1L1E2 + H6N5F2L2E1 + H6N5F2L1E2 ) ) / ( H6N5E1 + H6N5F1E1 + H6N5L1E1 + H6N5E2 + H6N5F1L1E1 + H6N5F1E2 + H6N5L2E1 + H6N5L1E2 + H6N5E3 + H6N5F1L3 + H6N5F1L2E1 + H6N5F1L1E2 + H6N5F2L2E1 + H6N5F2L1E2 )	93.78 (0.6)	93.19 (1.67)
A3SF	Sialylation per antenna within fucosylated triantennary glycans	A3SF = ( H6N5F1E1 + H6N5F1L1E1 + H6N5F1E2 + H6N5F1L3 + H6N5F1L2E1 + H6N5F1L1E2 + H6N5F2L2E1 + H6N5F2L1E2 ) / ( H6N5E1 + H6N5F1E1 + H6N5L1E1 + H6N5E2 + H6N5F1L1E1 + H6N5F1E2 + H6N5L2E1 + H6N5L1E2 + H6N5E3 + H6N5F1L3 + H6N5F1L2E1 + H6N5F1L1E2 + H6N5F2L2E1 + H6N5F2L1E2 )	33.43 (2.35)	32.95 (2.43)
A4E	α2,6-sialylation per antenna within tetraantennary glycans	A4E = ( 0/4 * (0) + 1/4 * ( H6N6F1E1 + H7N6E1 + H7N6L2E1 + H7N6F1L2E1 + H7N6L3E1 + H7N6F1L3E1 + H7N6F2L3E1 ) + 2/4 * ( H7N6E2 + H7N6L1E2 + H7N6F1L1E2 + H7N6L2E2 + H7N6F1L2E2 + H7N6F2L2E2 ) + 3/4 * ( H7N6E3 + H7N6L1E3 ) + 4/4 * (0) ) / ( H6N6F1E1 + H7N6E1 + H7N6E2 + H7N6L2E1 + H7N6L1E2 + H7N6E3 + H7N6F1L2E1 + H7N6F1L1E2 + H7N6L3E1 + H7N6L2E2 + H7N6L1E3 + H7N6F1L3E1 + H7N6F1L2E2 + H7N6F2L3E1 + H7N6…	38.98 (0.84)	39.87 (2.19)
A4EF	Fucosylation within tetraantennary glycans with an α2,6-linked sialic acid	A4EF = ( H6N6F1E1 + H7N6F1L2E1 + H7N6F1L1E2 + H7N6F1L3E1 + H7N6F1L2E2 + H7N6F2L3E1 + H7N6F2L2E2 ) / ( H6N6F1E1 + H7N6E1 + H7N6E2 + H7N6L2E1 + H7N6L1E2 + H7N6E3 + H7N6F1L2E1 + H7N6F1L1E2 + H7N6L3E1 + H7N6L2E2 + H7N6L1E3 + H7N6F1L3E1 + H7N6F1L2E2 + H7N6F2L3E1 + H7N6F2L2E2 )	35.97 (3.03)	37.16 (6.12)
A4F	Fucosylation within tetraantennary glycans	A4F = ( H6N6F1E1 + H7N6F1L2E1 + H7N6F1L1E2 + H7N6F1L3E1 + H7N6F1L2E2 + H7N6F2L3E1 + H7N6F2L2E2 ) / ( H6N6F1E1 + H7N6E1 + H7N6E2 + H7N6L2E1 + H7N6L1E2 + H7N6E3 + H7N6F1L2E1 + H7N6F1L1E2 + H7N6L3E1 + H7N6L2E2 + H7N6L1E3 + H7N6F1L3E1 + H7N6F1L2E2 + H7N6F2L3E1 + H7N6F2L2E2 )	35.97 (3.03)	37.16 (6.12)
A4F0	Afucosylation within tetraantennary glycans	A4F0 = ( H7N6E1 + H7N6E2 + H7N6L2E1 + H7N6L1E2 + H7N6E3 + H7N6L3E1 + H7N6L2E2 + H7N6L1E3 ) / ( H6N6F1E1 + H7N6E1 + H7N6E2 + H7N6L2E1 + H7N6L1E2 + H7N6E3 + H7N6F1L2E1 + H7N6F1L1E2 + H7N6L3E1 + H7N6L2E2 + H7N6L1E3 + H7N6F1L3E1 + H7N6F1L2E2 + H7N6F2L3E1 + H7N6F2L2E2 )	64.03 (3.03)	62.84 (6.12)
A4F0E	α2,6-sialylation per antenna within non-fucosylated tetraantennary glycans	A4F0E = ( 0/4 * (0) + 1/4 * ( H7N6E1 + H7N6L2E1 + H7N6L3E1 ) + 2/4 * ( H7N6E2 + H7N6L1E2 + H7N6L2E2 ) + 3/4 * ( H7N6E3 + H7N6L1E3 ) + 4/4 * (0) ) / ( H6N6F1E1 + H7N6E1 + H7N6E2 + H7N6L2E1 + H7N6L1E2 + H7N6E3 + H7N6F1L2E1 + H7N6F1L1E2 + H7N6L3E1 + H7N6L2E2 + H7N6L1E3 + H7N6F1L3E1 + H7N6F1L2E2 + H7N6F2L3E1 + H7N6F2L2E2 )	26.06 (1.47)	26.36 (1.86)
A4F0GE	α2,6-sialylation per galactose within non-fucosylated tetraantennary glycans	A4F0GE = ( ( 0/4 * (0) + 1/4 * ( H7N6E1 + H7N6L2E1 + H7N6L3E1 ) + 2/4 * ( H7N6E2 + H7N6L1E2 + H7N6L2E2 ) + 3/4 * ( H7N6E3 + H7N6L1E3 ) + 4/4 * (0) ) / ( H6N6F1E1 + H7N6E1 + H7N6E2 + H7N6L2E1 + H7N6L1E2 + H7N6E3 + H7N6F1L2E1 + H7N6F1L1E2 + H7N6L3E1 + H7N6L2E2 + H7N6L1E3 + H7N6F1L3E1 + H7N6F1L2E2 + H7N6F2L3E1 + H7N6F2L2E2 ) ) / ( ( 0/4 * (0) + 1/4 * (0) + 2/4 * (0) + 3/4 * (0) + 4/4 * ( H7N6E1 + H7…	40.7 (1.15)	42.23 (3.77)
A4F0GL	α2,3-sialylation per galactose within non-fucosylated tetraantennary glycans	A4F0GL = ( ( 0/4 * ( H7N6E1 + H7N6E2 + H7N6E3 ) + 1/4 * ( H7N6L1E2 + H7N6L1E3 ) + 2/4 * ( H7N6L2E1 + H7N6L2E2 ) + 3/4 * ( H7N6L3E1 ) + 4/4 * (0) ) / ( H6N6F1E1 + H7N6E1 + H7N6E2 + H7N6L2E1 + H7N6L1E2 + H7N6E3 + H7N6F1L2E1 + H7N6F1L1E2 + H7N6L3E1 + H7N6L2E2 + H7N6L1E3 + H7N6F1L3E1 + H7N6F1L2E2 + H7N6F2L3E1 + H7N6F2L2E2 ) ) / ( ( 0/4 * (0) + 1/4 * (0) + 2/4 * (0) + 3/4 * (0) + 4/4 * ( H7N6E1 + H7N6…	45.78 (2.3)	44.26 (5.07)
A4F0GS	Sialylation per galactose within non-fucosylated tetraantennary glycans	A4F0GS = ( ( 0/4 * (0) + 1/4 * ( H7N6E1 ) + 2/4 * ( H7N6E2 ) + 3/4 * ( H7N6L2E1 + H7N6L1E2 + H7N6E3 ) + 4/4 * ( H7N6L3E1 + H7N6L2E2 + H7N6L1E3 ) ) / ( H6N6F1E1 + H7N6E1 + H7N6E2 + H7N6L2E1 + H7N6L1E2 + H7N6E3 + H7N6F1L2E1 + H7N6F1L1E2 + H7N6L3E1 + H7N6L2E2 + H7N6L1E3 + H7N6F1L3E1 + H7N6F1L2E2 + H7N6F2L3E1 + H7N6F2L2E2 ) ) / ( ( 0/4 * (0) + 1/4 * (0) + 2/4 * (0) + 3/4 * (0) + 4/4 * ( H7N6E1 + H7N6…	86.48 (1.89)	86.48 (1.86)
A4F0L	α2,3-sialylation per antenna within non-fucosylated tetraantennary glycans	A4F0L = ( 0/4 * ( H7N6E1 + H7N6E2 + H7N6E3 ) + 1/4 * ( H7N6L1E2 + H7N6L1E3 ) + 2/4 * ( H7N6L2E1 + H7N6L2E2 ) + 3/4 * ( H7N6L3E1 ) + 4/4 * (0) ) / ( H6N6F1E1 + H7N6E1 + H7N6E2 + H7N6L2E1 + H7N6L1E2 + H7N6E3 + H7N6F1L2E1 + H7N6F1L1E2 + H7N6L3E1 + H7N6L2E2 + H7N6L1E3 + H7N6F1L3E1 + H7N6F1L2E2 + H7N6F2L3E1 + H7N6F2L2E2 )	29.36 (2.58)	28.05 (5.23)
A4F0S	Sialylation per antenna within non-fucosylated tetraantennary glycans	A4F0S = ( 0/4 * (0) + 1/4 * ( H7N6E1 ) + 2/4 * ( H7N6E2 ) + 3/4 * ( H7N6L2E1 + H7N6L1E2 + H7N6E3 ) + 4/4 * ( H7N6L3E1 + H7N6L2E2 + H7N6L1E3 ) ) / ( H6N6F1E1 + H7N6E1 + H7N6E2 + H7N6L2E1 + H7N6L1E2 + H7N6E3 + H7N6F1L2E1 + H7N6F1L1E2 + H7N6L3E1 + H7N6L2E2 + H7N6L1E3 + H7N6F1L3E1 + H7N6F1L2E2 + H7N6F2L3E1 + H7N6F2L2E2 )	55.42 (3.68)	54.42 (6.01)
A4Fa	Relative abundance of species with 2 fucoses (i.e. at least one antennary fucose) within tetraantennary glycans	A4Fa = ( H7N6F2L3E1 + H7N6F2L2E2 ) / ( H6N6F1E1 + H7N6E1 + H7N6E2 + H7N6L2E1 + H7N6L1E2 + H7N6E3 + H7N6F1L2E1 + H7N6F1L1E2 + H7N6L3E1 + H7N6L2E2 + H7N6L1E3 + H7N6F1L3E1 + H7N6F1L2E2 + H7N6F2L3E1 + H7N6F2L2E2 )	7.68 (1.06)	8.49 (4.78)
A4FE	α2,6-sialylation per antenna within fucosylated tetraantennary glycans	A4FE = ( 0/4 * (0) + 1/4 * ( H6N6F1E1 + H7N6F1L2E1 + H7N6F1L3E1 + H7N6F2L3E1 ) + 2/4 * ( H7N6F1L1E2 + H7N6F1L2E2 + H7N6F2L2E2 ) + 3/4 * (0) + 4/4 * (0) ) / ( H6N6F1E1 + H7N6E1 + H7N6E2 + H7N6L2E1 + H7N6L1E2 + H7N6E3 + H7N6F1L2E1 + H7N6F1L1E2 + H7N6L3E1 + H7N6L2E2 + H7N6L1E3 + H7N6F1L3E1 + H7N6F1L2E2 + H7N6F2L3E1 + H7N6F2L2E2 )	12.92 (0.99)	13.51 (2.6)
A4FG	Galactosylation per antenna within fucosylated tetraantennary glycans	A4FG = ( 0/4 * (0) + 1/4 * (0) + 2/4 * (0) + 3/4 * ( H6N6F1E1 ) + 4/4 * ( H7N6F1L2E1 + H7N6F1L1E2 + H7N6F1L3E1 + H7N6F1L2E2 + H7N6F2L3E1 + H7N6F2L2E2 ) ) / ( H6N6F1E1 + H7N6F1L2E1 + H7N6F1L1E2 + H7N6F1L3E1 + H7N6F1L2E2 + H7N6F2L3E1 + H7N6F2L2E2 )	99.1 (0.23)	98.95 (0.44)
A4FGE	α2,6-sialylation per galactose within fucosylated tetraantennary glycans	A4FGE = ( ( 0/4 * (0) + 1/4 * ( H6N6F1E1 + H7N6F1L2E1 + H7N6F1L3E1 + H7N6F2L3E1 ) + 2/4 * ( H7N6F1L1E2 + H7N6F1L2E2 + H7N6F2L2E2 ) + 3/4 * (0) + 4/4 * (0) ) / ( H6N6F1E1 + H7N6E1 + H7N6E2 + H7N6L2E1 + H7N6L1E2 + H7N6E3 + H7N6F1L2E1 + H7N6F1L1E2 + H7N6L3E1 + H7N6L2E2 + H7N6L1E3 + H7N6F1L3E1 + H7N6F1L2E2 + H7N6F2L3E1 + H7N6F2L2E2 ) ) / ( ( 0/4 * (0) + 1/4 * (0) + 2/4 * (0) + 3/4 * ( H6N6F1E1 ) + 4/…	36.28 (0.59)	36.62 (0.99)
A4FGL	α2,3-sialylation per galactose within fucosylated tetraantennary glycans	A4FGL = ( ( 0/4 * ( H6N6F1E1 ) + 1/4 * ( H7N6F1L1E2 ) + 2/4 * ( H7N6F1L2E1 + H7N6F1L2E2 + H7N6F2L2E2 ) + 3/4 * ( H7N6F1L3E1 + H7N6F2L3E1 ) + 4/4 * (0) ) / ( H6N6F1E1 + H7N6E1 + H7N6E2 + H7N6L2E1 + H7N6L1E2 + H7N6E3 + H7N6F1L2E1 + H7N6F1L1E2 + H7N6L3E1 + H7N6L2E2 + H7N6L1E3 + H7N6F1L3E1 + H7N6F1L2E2 + H7N6F2L3E1 + H7N6F2L2E2 ) ) / ( ( 0/4 * (0) + 1/4 * (0) + 2/4 * (0) + 3/4 * ( H6N6F1E1 ) + 4/4 * …	55.42 (0.86)	54.61 (1.57)
A4FGS	Sialylation per galactose within fucosylated tetraantennary glycans	A4FGS = ( ( 0/4 * (0) + 1/4 * ( H6N6F1E1 ) + 2/4 * (0) + 3/4 * ( H7N6F1L2E1 + H7N6F1L1E2 ) + 4/4 * ( H7N6F1L3E1 + H7N6F1L2E2 + H7N6F2L3E1 + H7N6F2L2E2 ) ) / ( H6N6F1E1 + H7N6E1 + H7N6E2 + H7N6L2E1 + H7N6L1E2 + H7N6E3 + H7N6F1L2E1 + H7N6F1L1E2 + H7N6L3E1 + H7N6L2E2 + H7N6L1E3 + H7N6F1L3E1 + H7N6F1L2E2 + H7N6F2L3E1 + H7N6F2L2E2 ) ) / ( ( 0/4 * (0) + 1/4 * (0) + 2/4 * (0) + 3/4 * ( H6N6F1E1 ) + 4/4 …	91.7 (0.65)	91.23 (1.03)
A4FL	α2,3-sialylation per antenna within fucosylated tetraantennary glycans	A4FL = ( 0/4 * ( H6N6F1E1 ) + 1/4 * ( H7N6F1L1E2 ) + 2/4 * ( H7N6F1L2E1 + H7N6F1L2E2 + H7N6F2L2E2 ) + 3/4 * ( H7N6F1L3E1 + H7N6F2L3E1 ) + 4/4 * (0) ) / ( H6N6F1E1 + H7N6E1 + H7N6E2 + H7N6L2E1 + H7N6L1E2 + H7N6E3 + H7N6F1L2E1 + H7N6F1L1E2 + H7N6L3E1 + H7N6L2E2 + H7N6L1E3 + H7N6F1L3E1 + H7N6F1L2E2 + H7N6F2L3E1 + H7N6F2L2E2 )	19.77 (1.82)	20.03 (2.94)
A4FS	Sialylation per antenna within fucosylated tetraantennary glycans	A4FS = ( 0/4 * (0) + 1/4 * ( H6N6F1E1 ) + 2/4 * (0) + 3/4 * ( H7N6F1L2E1 + H7N6F1L1E2 ) + 4/4 * ( H7N6F1L3E1 + H7N6F1L2E2 + H7N6F2L3E1 + H7N6F2L2E2 ) ) / ( H6N6F1E1 + H7N6E1 + H7N6E2 + H7N6L2E1 + H7N6L1E2 + H7N6E3 + H7N6F1L2E1 + H7N6F1L1E2 + H7N6L3E1 + H7N6L2E2 + H7N6L1E3 + H7N6F1L3E1 + H7N6F1L2E2 + H7N6F2L3E1 + H7N6F2L2E2 )	32.69 (2.79)	33.54 (5.49)
A4G	Galactosylation per antenna within tetraantennary glycans	A4G = ( 0/4 * (0) + 1/4 * (0) + 2/4 * (0) + 3/4 * ( H6N6F1E1 ) + 4/4 * ( H7N6E1 + H7N6E2 + H7N6L2E1 + H7N6L1E2 + H7N6E3 + H7N6F1L2E1 + H7N6F1L1E2 + H7N6L3E1 + H7N6L2E2 + H7N6L1E3 + H7N6F1L3E1 + H7N6F1L2E2 + H7N6F2L3E1 + H7N6F2L2E2 ) ) / ( H6N6F1E1 + H7N6E1 + H7N6E2 + H7N6L2E1 + H7N6L1E2 + H7N6E3 + H7N6F1L2E1 + H7N6F1L1E2 + H7N6L3E1 + H7N6L2E2 + H7N6L1E3 + H7N6F1L3E1 + H7N6F1L2E2 + H7N6F2L3E1 + H7…	99.68 (0.07)	99.62 (0.13)
A4GE	α2,6-sialylation per galactose withintetraantennary glycans	A4GE = ( ( 0/4 * (0) + 1/4 * ( H6N6F1E1 + H7N6E1 + H7N6L2E1 + H7N6F1L2E1 + H7N6L3E1 + H7N6F1L3E1 + H7N6F2L3E1 ) + 2/4 * ( H7N6E2 + H7N6L1E2 + H7N6F1L1E2 + H7N6L2E2 + H7N6F1L2E2 + H7N6F2L2E2 ) + 3/4 * ( H7N6E3 + H7N6L1E3 ) + 4/4 * (0) ) / ( H6N6F1E1 + H7N6E1 + H7N6E2 + H7N6L2E1 + H7N6L1E2 + H7N6E3 + H7N6F1L2E1 + H7N6F1L1E2 + H7N6L3E1 + H7N6L2E2 + H7N6L1E3 + H7N6F1L3E1 + H7N6F1L2E2 + H7N6F2L3E1 + H…	39.11 (0.86)	40.02 (2.21)
A4GL	α2,3-sialylation per galactose within tetraantennary glycans	A4GL = ( ( 0/4 * ( H6N6F1E1 + H7N6E1 + H7N6E2 + H7N6E3 ) + 1/4 * ( H7N6L1E2 + H7N6F1L1E2 + H7N6L1E3 ) + 2/4 * ( H7N6L2E1 + H7N6F1L2E1 + H7N6L2E2 + H7N6F1L2E2 + H7N6F2L2E2 ) + 3/4 * ( H7N6L3E1 + H7N6F1L3E1 + H7N6F2L3E1 ) + 4/4 * (0) ) / ( H6N6F1E1 + H7N6E1 + H7N6E2 + H7N6L2E1 + H7N6L1E2 + H7N6E3 + H7N6F1L2E1 + H7N6F1L1E2 + H7N6L3E1 + H7N6L2E2 + H7N6L1E3 + H7N6F1L3E1 + H7N6F1L2E2 + H7N6F2L3E1 + H7N…	49.28 (1.45)	48.26 (3.09)
A4GS	Sialylation per galactose within tetraantennary glycans	A4GS = ( ( 0/4 * (0) + 1/4 * ( H6N6F1E1 + H7N6E1 ) + 2/4 * ( H7N6E2 ) + 3/4 * ( H7N6L2E1 + H7N6L1E2 + H7N6E3 + H7N6F1L2E1 + H7N6F1L1E2 ) + 4/4 * ( H7N6L3E1 + H7N6L2E2 + H7N6L1E3 + H7N6F1L3E1 + H7N6F1L2E2 + H7N6F2L3E1 + H7N6F2L2E2 ) ) / ( H6N6F1E1 + H7N6E1 + H7N6E2 + H7N6L2E1 + H7N6L1E2 + H7N6E3 + H7N6F1L2E1 + H7N6F1L1E2 + H7N6L3E1 + H7N6L2E2 + H7N6L1E3 + H7N6F1L3E1 + H7N6F1L2E2 + H7N6F2L3E1 + H7N…	88.39 (1.25)	88.29 (1.34)
A4L	α2,3-sialylation per antenna within tetraantennary glycans	A4L = ( 0/4 * ( H6N6F1E1 + H7N6E1 + H7N6E2 + H7N6E3 ) + 1/4 * ( H7N6L1E2 + H7N6F1L1E2 + H7N6L1E3 ) + 2/4 * ( H7N6L2E1 + H7N6F1L2E1 + H7N6L2E2 + H7N6F1L2E2 + H7N6F2L2E2 ) + 3/4 * ( H7N6L3E1 + H7N6F1L3E1 + H7N6F2L3E1 ) + 4/4 * (0) ) / ( H6N6F1E1 + H7N6E1 + H7N6E2 + H7N6L2E1 + H7N6L1E2 + H7N6E3 + H7N6F1L2E1 + H7N6F1L1E2 + H7N6L3E1 + H7N6L2E2 + H7N6L1E3 + H7N6F1L3E1 + H7N6F1L2E2 + H7N6F2L3E1 + H7N6F2…	49.12 (1.45)	48.08 (3.1)
A4L0F	Fucosylation within tetraantennary glycans without α2,3-linked sialic acid	A4L0F = ( H6N6F1E1 ) / ( H6N6F1E1 + H7N6E1 + H7N6E2 + H7N6E3 )	17.09 (3.91)	18.66 (4.22)
A4LF	Fucosylation within tetraantennary glycans with α2,3-linked sialic acid	A4LF = ( H7N6F1L2E1 + H7N6F1L1E2 + H7N6F1L3E1 + H7N6F1L2E2 + H7N6F2L3E1 + H7N6F2L2E2 ) / ( H7N6L2E1 + H7N6L1E2 + H7N6F1L2E1 + H7N6F1L1E2 + H7N6L3E1 + H7N6L2E2 + H7N6L1E3 + H7N6F1L3E1 + H7N6F1L2E2 + H7N6F2L3E1 + H7N6F2L2E2 )	37.58 (3.6)	38.87 (6.87)
A4S	Sialylation per antenna within tetraantennary glycans	A4S = ( 0/4 * (0) + 1/4 * ( H6N6F1E1 + H7N6E1 ) + 2/4 * ( H7N6E2 ) + 3/4 * ( H7N6L2E1 + H7N6L1E2 + H7N6E3 + H7N6F1L2E1 + H7N6F1L1E2 ) + 4/4 * ( H7N6L3E1 + H7N6L2E2 + H7N6L1E3 + H7N6F1L3E1 + H7N6F1L2E2 + H7N6F2L3E1 + H7N6F2L2E2 ) ) / ( H6N6F1E1 + H7N6E1 + H7N6E2 + H7N6L2E1 + H7N6L1E2 + H7N6E3 + H7N6F1L2E1 + H7N6F1L1E2 + H7N6L3E1 + H7N6L2E2 + H7N6L1E3 + H7N6F1L3E1 + H7N6F1L2E2 + H7N6F2L3E1 + H7N6F2…	88.11 (1.25)	87.95 (1.37)
A4SF	Fucosylation within sialylated tetraantennary glycans	A4SF = ( H6N6F1E1 + H7N6F1L2E1 + H7N6F1L1E2 + H7N6F1L3E1 + H7N6F1L2E2 + H7N6F2L3E1 + H7N6F2L2E2 ) / ( H6N6F1E1 + H7N6E1 + H7N6E2 + H7N6L2E1 + H7N6L1E2 + H7N6E3 + H7N6F1L2E1 + H7N6F1L1E2 + H7N6L3E1 + H7N6L2E2 + H7N6L1E3 + H7N6F1L3E1 + H7N6F1L2E2 + H7N6F2L3E1 + H7N6F2L2E2 )	35.97 (3.03)	37.16 (6.12)
CA		CA = ( 1 * ( H3N3L1 + H3N3E1 + H4N3L1 + H3N3F1E1 + H4N3E1 + H4N3F1E1 ) + 2 * ( H3N4 + H3N4F1 + H4N4 + H3N5 + H4N4F1 + H5N4 + H3N5F1 + H4N5 + H5N4F1 + H4N4E1 + H4N5F1 + H5N5 + H5N4L1 + H5N4F2 + H4N4F1E1 + H5N4E1 + H5N5F1 + H4N5E1 + H5N4F1L1 + H5N4F1E1 + H4N5F1E1 + H5N5E1 + H5N4L2 + H5N5E1Ac1 + H5N4L1E1 + H5N4E2 + H5N5F1E1 + H5N4F1L2 + H5N4F1L1E1 + H5N4F1E2 + H5N5E2 + H5N5F1L1E1 + H5N5F1E2 ) + 3 * …	228.24 (2.95)	2.28 (0.02)
CA1	Relative abundance of monoantennary glycans within complex type glycans	CA1 = ( H3N3L1 + H3N3E1 + H4N3L1 + H3N3F1E1 + H4N3E1 + H4N3F1E1 ) / ( H3N4 + H3N3L1 + H3N3E1 + H3N4F1 + H4N4 + H3N5 + H4N3L1 + H3N3F1E1 + H4N3E1 + H4N4F1 + H5N4 + H3N5F1 + H4N5 + H4N3F1E1 + H5N4F1 + H4N4E1 + H4N5F1 + H5N5 + H5N4L1 + H5N4F2 + H4N4F1E1 + H5N4E1 + H5N5F1 + H4N5E1 + H5N4F1L1 + H5N4F1E1 + H4N5F1E1 + H5N5E1 + H5N4L2 + H5N5E1Ac1 + H5N4L1E1 + H5N4E2 + H5N5F1E1 + H6N5E1 + H5N4F1L2 + H5N4F…	1.25 (0.1)	1.29 (0.22)
CA2	Relative abundance of diantennary glycans within complex type glycans	CA2 = ( H3N4 + H3N4F1 + H4N4 + H3N5 + H4N4F1 + H5N4 + H3N5F1 + H4N5 + H5N4F1 + H4N4E1 + H4N5F1 + H5N5 + H5N4L1 + H5N4F2 + H4N4F1E1 + H5N4E1 + H5N5F1 + H4N5E1 + H5N4F1L1 + H5N4F1E1 + H4N5F1E1 + H5N5E1 + H5N4L2 + H5N5E1Ac1 + H5N4L1E1 + H5N4E2 + H5N5F1E1 + H5N4F1L2 + H5N4F1L1E1 + H5N4F1E2 + H5N5E2 + H5N5F1L1E1 + H5N5F1E2 ) / ( H3N4 + H3N3L1 + H3N3E1 + H3N4F1 + H4N4 + H3N5 + H4N3L1 + H3N3F1E1 + H4N3E…	72.91 (2.31)	73.35 (1.41)
CA3	Relative abundance of triantennary glycans within complex type glycans	CA3 = ( H6N5E1 + H6N5F1E1 + H6N5L1E1 + H6N5E2 + H6N5F1L1E1 + H6N5F1E2 + H6N5L2E1 + H6N5L1E2 + H6N5E3 + H6N5F1L3 + H6N5F1L2E1 + H6N5F1L1E2 + H6N5F2L2E1 + H6N5F2L1E2 ) / ( H3N4 + H3N3L1 + H3N3E1 + H3N4F1 + H4N4 + H3N5 + H4N3L1 + H3N3F1E1 + H4N3E1 + H4N4F1 + H5N4 + H3N5F1 + H4N5 + H4N3F1E1 + H5N4F1 + H4N4E1 + H4N5F1 + H5N5 + H5N4L1 + H5N4F2 + H4N4F1E1 + H5N4E1 + H5N5F1 + H4N5E1 + H5N4F1L1 + H5N4F1E1…	22.2 (1.88)	21.36 (1.28)
CA4	Relative abundance of tetraantennary glycans within complex type glycans	CA4 = ( H6N6F1E1 + H7N6E1 + H7N6E2 + H7N6L2E1 + H7N6L1E2 + H7N6E3 + H7N6F1L2E1 + H7N6F1L1E2 + H7N6L3E1 + H7N6L2E2 + H7N6L1E3 + H7N6F1L3E1 + H7N6F1L2E2 + H7N6F2L3E1 + H7N6F2L2E2 ) / ( H3N4 + H3N3L1 + H3N3E1 + H3N4F1 + H4N4 + H3N5 + H4N3L1 + H3N3F1E1 + H4N3E1 + H4N4F1 + H5N4 + H3N5F1 + H4N5 + H4N3F1E1 + H5N4F1 + H4N4E1 + H4N5F1 + H5N5 + H5N4L1 + H5N4F2 + H4N4F1E1 + H5N4E1 + H5N5F1 + H4N5E1 + H5N4F1…	3.64 (0.74)	4 (0.58)
CB	Relative abundance of species with a bisecting GlcNAc within all complex glycans	CB = ( H3N5 + H3N5F1 + H4N5 + H4N5F1 + H5N5 + H5N5F1 + H4N5E1 + H4N5F1E1 + H5N5E1 + H5N5E1Ac1 + H5N5F1E1 + H5N5E2 + H5N5F1L1E1 + H5N5F1E2 ) / ( H3N4 + H3N3L1 + H3N3E1 + H3N4F1 + H4N4 + H3N5 + H4N3L1 + H3N3F1E1 + H4N3E1 + H4N4F1 + H5N4 + H3N5F1 + H4N5 + H4N3F1E1 + H5N4F1 + H4N4E1 + H4N5F1 + H5N5 + H5N4L1 + H5N4F2 + H4N4F1E1 + H5N4E1 + H5N5F1 + H4N5E1 + H5N4F1L1 + H5N4F1E1 + H4N5F1E1 + H5N5E1 + H5N…	5.8 (1.46)	6.54 (1.66)
CB0	Relative abundance of species without a bisecting GlcNAc within all complex glycans	CB0 = ( H3N4 + H3N4F1 + H4N4 + H4N4F1 + H5N4 + H5N4F1 + H4N4E1 + H5N4L1 + H5N4F2 + H4N4F1E1 + H5N4E1 + H5N4F1L1 + H5N4F1E1 + H5N4L2 + H5N4L1E1 + H5N4E2 + H5N4F1L2 + H5N4F1L1E1 + H5N4F1E2 ) / ( H3N4 + H3N3L1 + H3N3E1 + H3N4F1 + H4N4 + H3N5 + H4N3L1 + H3N3F1E1 + H4N3E1 + H4N4F1 + H5N4 + H3N5F1 + H4N5 + H4N3F1E1 + H5N4F1 + H4N4E1 + H4N5F1 + H5N5 + H5N4L1 + H5N4F2 + H4N4F1E1 + H5N4E1 + H5N5F1 + H4N5E…	67.12 (2.05)	66.81 (1.94)
CF	Fucosylation within complex type glycans	CF = ( H3N4F1 + H3N3F1E1 + H4N4F1 + H3N5F1 + H4N3F1E1 + H5N4F1 + H4N5F1 + H5N4F2 + H4N4F1E1 + H5N5F1 + H5N4F1L1 + H5N4F1E1 + H4N5F1E1 + H5N5F1E1 + H5N4F1L2 + H5N4F1L1E1 + H5N4F1E2 + H6N5F1E1 + H5N5F1L1E1 + H5N5F1E2 + H6N6F1E1 + H6N5F1L1E1 + H6N5F1E2 + H6N5F1L3 + H6N5F1L2E1 + H6N5F1L1E2 + H6N5F2L2E1 + H6N5F2L1E2 + H7N6F1L2E1 + H7N6F1L1E2 + H7N6F1L3E1 + H7N6F1L2E2 + H7N6F2L3E1 + H7N6F2L2E2 ) / ( H3…	24.47 (2.33)	26.27 (3.02)
CF0	Afucosylation within complex type glycans	CF0 = ( H3N4 + H3N3L1 + H3N3E1 + H4N4 + H3N5 + H4N3L1 + H4N3E1 + H5N4 + H4N5 + H4N4E1 + H5N5 + H5N4L1 + H5N4E1 + H4N5E1 + H5N5E1 + H5N4L2 + H5N5E1Ac1 + H5N4L1E1 + H5N4E2 + H6N5E1 + H5N5E2 + H6N5L1E1 + H6N5E2 + H7N6E1 + H6N5L2E1 + H6N5L1E2 + H6N5E3 + H7N6E2 + H7N6L2E1 + H7N6L1E2 + H7N6E3 + H7N6L3E1 + H7N6L2E2 + H7N6L1E3 ) / ( H3N4 + H3N3L1 + H3N3E1 + H3N4F1 + H4N4 + H3N5 + H4N3L1 + H3N3F1E1 + H4N3…	75.53 (2.33)	73.73 (3.02)
CFa	Relative abundance of species with 2 fucoses (i.e. at least one antennary fucose) within all complex type-glycans	CFa = ( H5N4F2 + H6N5F2L2E1 + H6N5F2L1E2 + H7N6F2L3E1 + H7N6F2L2E2 ) / ( H3N4 + H3N3L1 + H3N3E1 + H3N4F1 + H4N4 + H3N5 + H4N3L1 + H3N3F1E1 + H4N3E1 + H4N4F1 + H5N4 + H3N5F1 + H4N5 + H4N3F1E1 + H5N4F1 + H4N4E1 + H4N5F1 + H5N5 + H5N4L1 + H5N4F2 + H4N4F1E1 + H5N4E1 + H5N5F1 + H4N5E1 + H5N4F1L1 + H5N4F1E1 + H4N5F1E1 + H5N5E1 + H5N4L2 + H5N5E1Ac1 + H5N4L1E1 + H5N4E2 + H5N5F1E1 + H6N5E1 + H5N4F1L2 + H5…	0.7 (0.12)	0.72 (0.24)
CG	Galactosylation within all complex glycans	CG = ( H3N3L1 + H3N3E1 + H4N4 + H4N3L1 + H3N3F1E1 + H4N3E1 + H4N4F1 + H5N4 + H4N5 + H4N3F1E1 + H5N4F1 + H4N4E1 + H4N5F1 + H5N5 + H5N4L1 + H5N4F2 + H4N4F1E1 + H5N4E1 + H5N5F1 + H4N5E1 + H5N4F1L1 + H5N4F1E1 + H4N5F1E1 + H5N5E1 + H5N4L2 + H5N5E1Ac1 + H5N4L1E1 + H5N4E2 + H5N5F1E1 + H6N5E1 + H5N4F1L2 + H5N4F1L1E1 + H5N4F1E2 + H6N5F1E1 + H5N5E2 + H5N5F1L1E1 + H6N5L1E1 + H5N5F1E2 + H6N5E2 + H6N6F1E1 + H…	98.71 (0.79)	98.24 (0.94)
CirrhosisTest*	Logarithmic transformation of the abundance ratio of diantennary fucosylated glycans containing a bisected N-acetlyglucosamine (H5N5F1Sx) to tri-antennary non-fucosylated (H6N5Sy) glycans.	Log10(H5N5F1Sx / H6N5Sy) = log10(H5N5F1 + H5N5F1E1 + H5N5F1E2 / H6N5E1 + H6N5L1E1 + H6N5E2 + H6N5L2E1 + H6N5L1E2 + H6N5E3)	23.99 (5.88)*	26.79 (5.34)*
CS	Sialylation within all complex glycans	CS = ( H3N3L1 + H3N3E1 + H4N3L1 + H3N3F1E1 + H4N3E1 + H4N3F1E1 + H4N4E1 + H5N4L1 + H4N4F1E1 + H5N4E1 + H4N5E1 + H5N4F1L1 + H5N4F1E1 + H4N5F1E1 + H5N5E1 + H5N4L2 + H5N5E1Ac1 + H5N4L1E1 + H5N4E2 + H5N5F1E1 + H6N5E1 + H5N4F1L2 + H5N4F1L1E1 + H5N4F1E2 + H6N5F1E1 + H5N5E2 + H5N5F1L1E1 + H6N5L1E1 + H5N5F1E2 + H6N5E2 + H6N6F1E1 + H7N6E1 + H6N5F1L1E1 + H6N5F1E2 + H6N5L2E1 + H6N5L1E2 + H6N5E3 + H6N5F1L3 +…	94.74 (1.87)	93.39 (2.32)
IgG1 antennary fucosylation	of N-glycans carrying an antennary fucose	IgG1 antennary fucosylation = A1F2 + A2F2 / sum of all IgG1 glycopeptides	0.07 (0.01)	0.05 (0.01)
IgG1 bisection	of N-glycans carrying a bisected N-acetylglucoseamine	IgG1 bisection = ( A1B + A2B ) / sum of all IgG1 glycopeptides	15.33 (0.25)	17.77 (0.38)
IgG1 fucosylation	of N-glycans carrying a galactose	IgG1 fucosylation = ( A1F + A2F ) / sum of all IgG1 glycopeptides	98.4 (0.05)	97.93 (0.13)
IgG1 galactosylation	of N-glycans carrying a core fucose	IgG1 galactosylation = ( 1/2 * A1G1 + 2/2 * A2G2 ) / sum of all glycopeptides	54.11 (0.23)	41.27 (0.52)
IgG1 sialylation	of N-glycans carrying an N-acetylneuraminic (sialic) acid	IgG1 sialylation = ( 1/2 * A1S1 + 2/2 * A2S2 ) / sum of all IgG1 glycopeptides	8.02 (0.13)	6.13 (0.4)
IgG2/3 bisection	of N-glycans carrying a bisected N-acetylglucoseamine	IgG2/3 bisection = ( A1B + A2B ) / sum of all IgG2/3 glycopeptides	11.76 (0.48)	12.93 (1.09)
IgG2/3 fucosylation	of N-glycans carrying a galactose	IgG2/3 fucosylation = ( A1F + A2F ) / sum of all IgG2/3 glycopeptides	99.13 (0.03)	98.28 (0.15)
IgG2/3 galactosylation	of N-glycans carrying a core fucose	IgG2/3 galactosylation = ( 1/2 * A1G1 + 2/2 * A2G2 ) / sum of all IgG2/3 glycopeptides	44.91 (1.35)	38.26 (2.51)
IgG2/3 sialylation	of N-glycans carrying an N-acetylneuraminic (sialic) acid	IgG2/3 sialylation = ( 1/2 * A1S1 + 2/2 * A2S2 ) / sum of all IgG2/3 glycopeptides	8.1 (0.27)	6.91 (0.55)
IgG4 bisection	of N-glycans carrying a bisected N-acetylglucoseamine	IgG4 bisection = ( A1B + A2B ) / sum of all glycopeptides IgG4 glycopeptides	15.51 (0.25)	17.59 (0.4)
IgG4 fucosylation	of N-glycans carrying a galactose	IgG4 fucosylation = ( A1F + A2F ) / sum of all glycopeptides IgG4 glycopeptides	97.92 (0.3)	97 (0.72)
IgG4 galactosylation	of N-glycans carrying a core fucose	IgG4 galactosylation = ( 1/2 * A1G1 + 2/2 * A2G2 ) / sum of all IgG4 glycopeptides	49.22 (0.24)	41.41 (0.46)
IgG4 sialylation	of N-glycans carrying an N-acetylneuraminic (sialic) acid	IgG4 sialylation = ( 1/2 * A1S1 + 2/2 * A2S2 ) / sum of all IgG4 glycopeptides	10.21 (0.06)	9.28 (0.11)
MHy	The ratio of high-mannose to hybrid glycans	MHy = ( H5N2 + H6N2 + H7N2 + H8N2 + H9N2 + H10N2 ) / ( H5N3 + H5N3L1 + H5N3E1 + H6N3E1 )	1.82 (0.28)	1.78 (0.26)
MM	Average number of mannoses on high mannose type glycans	MM = ( 5 * ( H5N2 ) + 6 * ( H6N2 ) + 7 * ( H7N2 ) + 8 * ( H8N2 ) + 9 * ( H9N2 ) + 10 * ( H10N2 ) ) / ( H5N2 + H6N2 + H7N2 + H8N2 + H9N2 + H10N2 )	7.98 (0.13)	7.92 (0.11)
TA2FG0S0	Fucosylated, non-sialylated diantennary species without a galactose within total glycans.	TA2FG0S0 = ( H3N4F1 + H3N5F1 )	1.21 (0.75)	1.65 (0.89)
TA2FG1S0	Fucosylated, mono-galactosylated non-sialylated diantennary species within total glycans.	TA2FG1S0 = ( H4N4F1 + H4N5F1 )	2.27 (0.73)	2.81 (0.91)
TA2FG2S0	Fucosylated, di-galactosylated non-sialylated diantennary species within total glycans.	TA2FG2S0 = ( H5N4F1 + H5N4F2 + H5N5F1 )	1.23 (0.26)	1.47 (0.32)
TA2FS	Fucosylated, di-galactosylated non-sialylated diantennary species within total glycans.	TA2FS = ( H4N4F1E1 + H5N4F1L1 + H5N4F1E1 + H4N5F1E1 + H5N5F1E1 + H5N4F1L2 + H5N4F1L1E1 + H5N4F1E2 + H5N5F1L1E1 + H5N5F1E2 )	10.63 (1.39)	11.38 (1.45)
TA2FS0	Fucosylated, di-galactosylated non-sialylated diantennary species within total glycans; mostly derived from IgG (Clerc et al. 2015).	TA2FS0 = ( H3N4F1 + H4N4F1 + H3N5F1 + H5N4F1 + H4N5F1 + H5N4F2 + H5N5F1 )	4.71 (1.73)	5.92 (2.12)
TA2L	α2,3-sialylation of diantennary species within total glycans.	TA2L = ( H5N4L1 + H5N4F1L1 + H5N4L2 + H5N4L1E1 + H5N4F1L2 + H5N4F1L1E1 + H5N5F1L1E1 )	5.95 (0.25)	5.94 (0.39)
TA2L0	Diantennary species without an α2,3-linked sialic acid within total glycans.	TA2L0 = ( H3N4 + H3N4F1 + H4N4 + H3N5 + H4N4F1 + H5N4 + H3N5F1 + H4N5 + H5N4F1 + H4N4E1 + H4N5F1 + H5N5 + H5N4F2 + H4N4F1E1 + H5N4E1 + H5N5F1 + H4N5E1 + H5N4F1E1 + H4N5F1E1 + H5N5E1 + H5N5E1Ac1 + H5N4E2 + H5N5F1E1 + H5N4F1E2 + H5N5E2 + H5N5F1E2 )	66.03 (2.17)	66.38 (1.4)
TA3L	α2,3-sialylation of triantennary species within total glycans.	TA3L = ( H6N5L1E1 + H6N5F1L1E1 + H6N5L2E1 + H6N5L1E2 + H6N5F1L3 + H6N5F1L2E1 + H6N5F1L1E2 + H6N5F2L2E1 + H6N5F2L1E2 )	17.25 (1.72)	16.31 (1.09)
TA3L0	Triantennary species without an α2,3-linked sialic acid within total glycans.	TA3L0 = ( H6N5E1 + H6N5F1E1 + H6N5E2 + H6N5F1E2 + H6N5E3 )	4.67 (0.26)	4.76 (0.56)
TA4L	α2,3-sialylation of tetraantennary species within total glycans.	TA4L = ( H7N6L2E1 + H7N6L1E2 + H7N6F1L2E1 + H7N6F1L1E2 + H7N6L3E1 + H7N6L2E2 + H7N6L1E3 + H7N6F1L3E1 + H7N6F1L2E2 + H7N6F2L3E1 + H7N6F2L2E2 )	3.33 (0.71)	3.62 (0.57)
TA4L0	Tetraantennary species without an α2,3-linked sialic acid within total glycans.	TA4L0 = ( H6N6F1E1 + H7N6E1 + H7N6E2 + H7N6E3 )	0.27 (0.04)	0.32 (0.08)
TC	Relative abundance of complex type glycans within total spectrum	TC = ( H3N4 + H3N3L1 + H3N3E1 + H3N4F1 + H4N4 + H3N5 + H4N3L1 + H3N3F1E1 + H4N3E1 + H4N4F1 + H5N4 + H3N5F1 + H4N5 + H4N3F1E1 + H5N4F1 + H4N4E1 + H4N5F1 + H5N5 + H5N4L1 + H5N4F2 + H4N4F1E1 + H5N4E1 + H5N5F1 + H4N5E1 + H5N4F1L1 + H5N4F1E1 + H4N5F1E1 + H5N5E1 + H5N4L2 + H5N5E1Ac1 + H5N4L1E1 + H5N4E2 + H5N5F1E1 + H6N5E1 + H5N4F1L2 + H5N4F1L1E1 + H5N4F1E2 + H6N5F1E1 + H5N5E2 + H5N5F1L1E1 + H6N5L1E1 + …	98.73 (0.14)	98.6 (0.17)
THy	Relative abundance of hybrid type glycans within total spectrum	THy = ( H5N3 + H5N3L1 + H5N3E1 + H6N3E1 ) / ( H5N2 + H3N3F1 + H4N3 + H3N4 + H3N3L1 + H6N2 + H4N3F1 + H3N3E1 + H5N3 + H3N4F1 + H4N4 + H3N5 + H4N3L1 + H7N2 + H3N3F1E1 + H4N3E1 + H4N4F1 + H5N4 + H3N5F1 + H4N5 + H5N3L1 + H8N2 + H4N3F1E1 + H5N3E1 + H5N4F1 + H4N4E1 + H4N5F1 + H5N5 + H9N2 + H5N4L1 + H6N3E1 + H5N4F2 + H4N4F1E1 + H5N4E1 + H5N5F1 + H4N5E1 + H10N2 + H5N4F1L1 + H5N4F1E1 + H4N5F1E1 + H5N5E1 +…	0.43 (0.07)	0.48 (0.07)
THyM	Relative abundance of hybrid- and high-mannose type glycans in total spectrum	THyM = ( ( H5N3 + H5N3L1 + H5N3E1 + H6N3E1 ) + ( H5N2 + H6N2 + H7N2 + H8N2 + H9N2 + H10N2 ) ) / ( H5N2 + H3N3F1 + H4N3 + H3N4 + H3N3L1 + H6N2 + H4N3F1 + H3N3E1 + H5N3 + H3N4F1 + H4N4 + H3N5 + H4N3L1 + H7N2 + H3N3F1E1 + H4N3E1 + H4N4F1 + H5N4 + H3N5F1 + H4N5 + H5N3L1 + H8N2 + H4N3F1E1 + H5N3E1 + H5N4F1 + H4N4E1 + H4N5F1 + H5N5 + H9N2 + H5N4L1 + H6N3E1 + H5N4F2 + H4N4F1E1 + H5N4E1 + H5N5F1 + H4N5E1…	1.21 (0.13)	1.32 (0.16)
TM	Relative abundance of high-mannose type glycans within total spectrum	TM = ( H5N2 + H6N2 + H7N2 + H8N2 + H9N2 + H10N2 ) / ( H5N2 + H3N3F1 + H4N3 + H3N4 + H3N3L1 + H6N2 + H4N3F1 + H3N3E1 + H5N3 + H3N4F1 + H4N4 + H3N5 + H4N3L1 + H7N2 + H3N3F1E1 + H4N3E1 + H4N4F1 + H5N4 + H3N5F1 + H4N5 + H5N3L1 + H8N2 + H4N3F1E1 + H5N3E1 + H5N4F1 + H4N4E1 + H4N5F1 + H5N5 + H9N2 + H5N4L1 + H6N3E1 + H5N4F2 + H4N4F1E1 + H5N4E1 + H5N5F1 + H4N5E1 + H10N2 + H5N4F1L1 + H5N4F1E1 + H4N5F1E1 + …	0.77 (0.09)	0.84 (0.11)
*Mean and SD calculation was performed on the non-log transformed values.

## Sheet: S5 Disease associations AIH-HC
Table S5. Associations of TPNG and IgG Fc glycosylation derived traits between HC (0) and baseline AIH patients (1). Mean values and SD are displayed per group before age and sex correction. A logistic regression model including age, sex and their interaction as co-variates was used to find associations. Odds ratios were calculated and are displayed with their corresponding confidence interval (C…
Derived trait	p-value (5% FDR)	Odds ratio [95% CI] (age and sex corrected)	Beta coefficient	Standard error (SE)	% Mean of relative intensity (SD) - HC	% Mean of relative intensity (SD) - AIH
A1E	0.227839	1.37 [0.91-2.13]	0.312297	0.214559	95.64% (0.61%)	95.46% (0.78%)
A1EF	0.0461011	1.76 [1.14-2.96]	0.56609	0.240209	16.04% (5.82%)	13.72% (2.7%)
A1F	0.0458197	1.77 [1.15-2.99]	0.573415	0.241838	15.35% (5.62%)	13.09% (2.58%)
A1F0	0.0458197	0.56 [0.33-0.87]	-0.573415	0.241838	84.65% (5.62%)	86.91% (2.58%)
A1F0E	0.672025	1.14 [0.76-1.73]	0.129195	0.207376	94.84% (0.69%)	94.77% (0.89%)
A1F0GE	0.672025	1.14 [0.76-1.73]	0.129195	0.207376	94.84% (0.69%)	94.77% (0.89%)
A1F0GL	0.672025	0.88 [0.58-1.32]	-0.129195	0.207376	5.16% (0.69%)	5.23% (0.89%)
A1F0L	0.672025	0.88 [0.58-1.32]	-0.129195	0.207376	5.16% (0.69%)	5.23% (0.89%)
A1GE	0.227839	1.37 [0.91-2.13]	0.312297	0.214559	95.64% (0.61%)	95.46% (0.78%)
A1GL	0.227839	0.73 [0.47-1.1]	-0.312297	0.214559	4.36% (0.61%)	4.54% (0.78%)
A1L	0.227839	0.73 [0.47-1.1]	-0.312297	0.214559	4.36% (0.61%)	4.54% (0.78%)
A1L0F	0.0461011	1.76 [1.14-2.96]	0.56609	0.240209	16.04% (5.82%)	13.72% (2.7%)
A1SF	0.0458197	1.77 [1.15-2.99]	0.573415	0.241838	15.35% (5.62%)	13.09% (2.58%)
A2B	0.0060961	3.45 [1.79-7.99]	1.23708	0.380249	10.12% (5.94%)	6.7% (1.95%)
A2E	0.0133315	0.44 [0.25-0.72]	-0.810314	0.272321	77.46% (5.54%)	80.29% (2.47%)
A2E0F	0.0186596	2.01 [1.27-3.39]	0.696464	0.249772	84.68% (5%)	81.71% (5.27%)
A2EF	0.0458197	1.86 [1.18-3.3]	0.62106	0.260158	17.69% (8.73%)	14.14% (3.4%)
A2F	0.0183503	2.18 [1.34-4.01]	0.779616	0.278312	24.47% (10.94%)	19.18% (4.22%)
A2F0	0.0183503	0.46 [0.25-0.75]	-0.779616	0.278312	75.53% (10.94%)	80.82% (4.22%)
A2F0B	0.0212207	2.93 [1.49-6.89]	1.0764	0.392978	2% (1.23%)	1.45% (0.39%)
A2F0E	0.766084	1.11 [0.72-1.71]	0.103506	0.216532	86.99% (1.6%)	86.95% (1.59%)
A2F0G	0.0140416	0.28 [0.11-0.61]	-1.25576	0.426278	98.7% (0.59%)	98.97% (0.18%)
A2F0GE	0.277141	1.34 [0.88-2.09]	0.291984	0.219861	88.13% (1.51%)	87.86% (1.57%)
A2F0GL	0.301085	0.75 [0.46-1.15]	-0.291473	0.23043	3.9% (0.9%)	4.08% (1.12%)
A2F0GS	0.693125	1.13 [0.75-1.71]	0.122266	0.206869	92.03% (1.36%)	91.93% (1.07%)
A2F0L	0.288645	0.74 [0.46-1.14]	-0.300501	0.231191	3.85% (0.89%)	4.03% (1.11%)
A2F0S	0.785975	0.92 [0.61-1.38]	-0.0863287	0.208589	90.84% (1.61%)	90.99% (1.16%)
A2F0S0B	0.0042807	2.57 [1.55-4.65]	0.944335	0.27811	37.32% (8.33%)	32.17% (5.41%)
A2F0S0G	0.0042807	0.35 [0.18-0.61]	-1.03766	0.304203	70.21% (7.33%)	74.43% (4.21%)
A2F0SB	0.0305206	2.3 [1.33-4.67]	0.834922	0.321589	1.59% (0.82%)	1.22% (0.31%)
A2F0SG	0.0349054	0.52 [0.3-0.83]	-0.646102	0.256313	99.05% (0.23%)	99.15% (0.12%)
A2Fa	0.54397	0.85 [0.57-1.25]	-0.162085	0.198471	0.03% (0.01%)	0.03% (0.01%)
A2FB	0.0016289	3.21 [1.87-6.16]	1.16722	0.302759	34.01% (6.88%)	28.6% (5.15%)
A2FE	0.0145938	0.52 [0.33-0.79]	-0.654932	0.224818	48.77% (6.32%)	52.33% (6.06%)
A2FG	0.0015965	0.28 [0.14-0.49]	-1.27228	0.311806	82.38% (6.36%)	87.04% (2.9%)
A2FGE	0.422282	0.81 [0.54-1.21]	-0.205203	0.203512	59.11% (5.1%)	60.05% (5.93%)
A2FGL	0.0839376	0.63 [0.4-0.96]	-0.463934	0.224743	8.69% (2.91%)	10% (2.88%)
A2FGS	0.0767805	0.62 [0.4-0.95]	-0.470765	0.222555	67.81% (5.17%)	70.06% (5.75%)
A2FL	0.0233593	0.53 [0.32-0.82]	-0.638814	0.236591	7.2% (2.53%)	8.71% (2.56%)
A2FS	0.0027246	0.43 [0.26-0.67]	-0.843854	0.236172	55.96% (7.04%)	61.05% (6.16%)
A2FS0B	0.0027197	2.71 [1.64-4.86]	0.998453	0.27565	30.43% (6.1%)	25.75% (6.38%)
A2FS0G	0.0015965	0.32 [0.18-0.54]	-1.13359	0.279993	48.71% (8.94%)	55.14% (6.63%)
A2FSB	0.0027197	2.72 [1.65-4.96]	1.00136	0.279095	35.85% (8.57%)	29.82% (5.8%)
A2FSG	0.0027246	0.38 [0.21-0.62]	-0.974546	0.273655	97.74% (0.72%)	98.19% (0.37%)
A2G	0.0027739	0.18 [0.06-0.42]	-1.70403	0.480786	94.35% (4%)	96.66% (0.89%)
A2GE	0.110211	0.66 [0.42-1]	-0.421904	0.219873	82.01% (3.09%)	83.06% (2.11%)
A2GL	0.170781	0.7 [0.44-1.05]	-0.362092	0.219593	4.76% (0.79%)	5.04% (1.03%)
A2GS	0.0500257	0.59 [0.37-0.9]	-0.52156	0.224796	86.77% (3.36%)	88.1% (1.96%)
A2L	0.0805705	0.62 [0.38-0.95]	-0.481609	0.230788	4.5% (0.83%)	4.88% (1.02%)
A2L0F	0.0159674	2.26 [1.37-4.18]	0.813284	0.282707	23.77% (11.24%)	18.11% (4.47%)
A2LF	0.259983	1.35 [0.89-2.14]	0.302361	0.220042	32.22% (10.85%)	30.39% (6.79%)
A2S	0.0096877	0.41 [0.22-0.68]	-0.889369	0.286031	81.96% (5.99%)	85.17% (2.48%)
A2S0B	0.0022286	2.93 [1.74-5.39]	1.07647	0.286588	30.93% (5.84%)	26.34% (5.91%)
A2S0F	0.110211	1.5 [1-2.33]	0.407931	0.212771	90.31% (3.08%)	89.26% (2.57%)
A2S0G	0.0015965	0.31 [0.17-0.52]	-1.17376	0.288847	50.76% (8.99%)	57.23% (6.17%)
A2SB	0.0140416	2.76 [1.52-5.89]	1.01342	0.34447	8.36% (5.47%)	5.59% (1.83%)
A2SF	0.0442287	1.88 [1.19-3.35]	0.632815	0.261985	18.56% (8.67%)	14.99% (3.36%)
A2SG	0.0130708	0.33 [0.15-0.63]	-1.09561	0.366332	98.78% (0.46%)	99.01% (0.15%)
A34E	0.59553	0.86 [0.57-1.27]	-0.148834	0.200195	60.71% (2.14%)	61.02% (1.95%)
A34F	0.895683	0.96 [0.64-1.45]	-0.0378227	0.207309	30.41% (14.34%)	31.51% (11.13%)
A34L	0.374843	1.26 [0.84-1.92]	0.230005	0.208887	32.28% (2.41%)	31.73% (2.38%)
A3E	0.778448	1.09 [0.74-1.63]	0.0898721	0.199828	63.97% (1.86%)	63.84% (1.87%)
A3EF	0.871474	0.95 [0.63-1.43]	-0.0511265	0.207319	29.82% (14.42%)	31.07% (11.27%)
A3F	0.878117	0.96 [0.63-1.44]	-0.0437551	0.207254	30.25% (14.4%)	31.41% (11.26%)
A3F0	0.878117	1.04 [0.7-1.58]	0.0437551	0.207254	69.75% (14.4%)	68.59% (11.26%)
A3F0E	0.317307	1.29 [0.86-1.99]	0.254121	0.209451	66.63% (3.03%)	66.1% (2.31%)
A3F0GE	0.317307	1.29 [0.86-1.99]	0.254121	0.209451	66.63% (3.03%)	66.1% (2.31%)
A3F0GL	0.781562	0.91 [0.59-1.39]	-0.0924403	0.213878	26.87% (4.02%)	26.96% (2.9%)
A3F0GS	0.388605	1.26 [0.83-1.97]	0.232062	0.217418	93.5% (1.92%)	93.06% (1.65%)
A3F0L	0.781562	0.91 [0.59-1.39]	-0.0924403	0.213878	26.87% (4.02%)	26.96% (2.9%)
A3F0S	0.388605	1.26 [0.83-1.97]	0.232062	0.217418	93.5% (1.92%)	93.06% (1.65%)
A3Fa	0.290573	1.33 [0.88-2.13]	0.283124	0.219373	1.65% (1.55%)	1.41% (0.71%)
A3FE	0.0507422	0.58 [0.36-0.9]	-0.539401	0.234217	58.06% (1.91%)	58.86% (1.22%)
A3FGE	0.0507422	0.58 [0.36-0.9]	-0.539401	0.234217	58.06% (1.91%)	58.86% (1.22%)
A3FGL	0.227839	0.74 [0.48-1.1]	-0.307087	0.208575	34.73% (1.48%)	35.15% (1.25%)
A3FGS	0.0349054	0.51 [0.28-0.82]	-0.679756	0.269219	92.79% (2.55%)	94.01% (1.53%)
A3FL	0.227839	0.74 [0.48-1.1]	-0.307087	0.208575	34.73% (1.48%)	35.15% (1.25%)
A3FS	0.0349054	0.51 [0.28-0.82]	-0.679756	0.269219	92.79% (2.55%)	94.01% (1.53%)
A3GE	0.778448	1.09 [0.74-1.63]	0.0898721	0.199828	63.97% (1.86%)	63.84% (1.87%)
A3GL	0.871474	0.95 [0.63-1.43]	-0.0526918	0.207017	29.67% (1.98%)	29.71% (2.13%)
A3GS	0.871474	1.05 [0.71-1.58]	0.0527827	0.202141	93.65% (1.32%)	93.55% (1.27%)
A3L	0.871474	0.95 [0.63-1.43]	-0.0526918	0.207017	29.67% (1.98%)	29.71% (2.13%)
A3L0F	0.0842215	1.56 [1.04-2.46]	0.444334	0.21658	14.33% (5.63%)	12.37% (3.43%)
A3LF	0.871474	0.95 [0.62-1.43]	-0.0535995	0.20913	34.87% (17.72%)	36.47% (13.54%)
A3S	0.871474	1.05 [0.71-1.58]	0.0527827	0.202141	93.65% (1.32%)	93.55% (1.27%)
A3SF	0.878117	0.96 [0.63-1.44]	-0.0437551	0.207254	30.25% (14.4%)	31.41% (11.26%)
A4E	0.14466	1.45 [0.97-2.25]	0.371852	0.211931	39.66% (2.23%)	38.92% (2.19%)
A4EF	0.923382	0.98 [0.65-1.47]	-0.0215272	0.207634	31.43% (13.89%)	32.33% (10.15%)
A4F	0.923382	0.98 [0.65-1.47]	-0.0215272	0.207634	31.43% (13.89%)	32.33% (10.15%)
A4F0	0.923382	1.02 [0.68-1.54]	0.0215272	0.207634	68.57% (13.89%)	67.67% (10.15%)
A4F0E	0.71905	1.12 [0.75-1.68]	0.112485	0.203203	28.16% (5.77%)	27.4% (4.44%)
A4F0GE	0.272462	1.32 [0.89-2.04]	0.28045	0.208835	41.15% (2.8%)	40.5% (2.55%)
A4F0GL	0.113229	1.55 [1-2.49]	0.437164	0.230342	46.35% (4.97%)	44.44% (4.72%)
A4F0GS	0.0027197	2.73 [1.64-4.92]	1.0047	0.278788	87.5% (3.71%)	84.94% (2.87%)
A4F0L	0.341648	1.3 [0.84-2.05]	0.261318	0.224614	32.09% (8.11%)	30.16% (6.1%)
A4F0S	0.438955	1.24 [0.81-1.92]	0.21238	0.217352	60.25% (13.16%)	57.56% (9.31%)
A4Fa	0.128967	1.51 [1-2.46]	0.41103	0.226086	6.76% (5.82%)	5.31% (2.98%)
A4FE	0.871474	1.06 [0.7-1.6]	0.056256	0.206864	11.5% (5.6%)	11.52% (3.81%)
A4FG	0.442264	0.82 [0.53-1.22]	-0.201299	0.208295	98.25% (1.23%)	98.5% (0.71%)
A4FGE	0.116432	1.5 [1-2.35]	0.406653	0.21659	36.6% (1.82%)	36% (1.56%)
A4FGL	0.910894	1.03 [0.69-1.54]	0.0316108	0.201978	53.81% (3.56%)	53.81% (3.22%)
A4FGS	0.249316	1.34 [0.9-2.06]	0.293312	0.209177	90.42% (3.01%)	89.8% (2.2%)
A4FL	0.923382	0.98 [0.65-1.47]	-0.0218294	0.207212	16.68% (7.26%)	17.19% (5.66%)
A4FS	0.95629	1.01 [0.67-1.52]	0.0113559	0.207187	28.18% (12.75%)	28.71% (9.37%)
A4G	0.869498	0.94 [0.62-1.41]	-0.0595428	0.197387	99.53% (0.31%)	99.56% (0.17%)
A4GE	0.145134	1.45 [0.97-2.24]	0.37057	0.21204	39.85% (2.28%)	39.09% (2.22%)
A4GL	0.145378	1.46 [0.97-2.3]	0.381217	0.218904	48.99% (3.85%)	47.57% (4.2%)
A4GS	0.0016289	2.88 [1.75-5.16]	1.0594	0.274287	88.84% (2.57%)	86.66% (2.44%)
A4L	0.152198	1.45 [0.96-2.27]	0.374069	0.21816	48.77% (3.9%)	47.36% (4.22%)
A4L0F	0.0842215	1.66 [1.06-2.78]	0.504293	0.24556	23.06% (9.79%)	19.32% (6.06%)
A4LF	0.867289	0.94 [0.62-1.41]	-0.0654552	0.210094	32.26% (14.94%)	33.77% (10.84%)
A4S	0.0022519	2.7 [1.66-4.74]	0.992992	0.265972	88.43% (2.68%)	86.27% (2.51%)
A4SF	0.923382	0.98 [0.65-1.47]	-0.0215272	0.207634	31.43% (13.89%)	32.33% (10.15%)
CA	0.110211	0.66 [0.41-0.99]	-0.42311	0.220916	225.69 (5.38)	227.71 (5.25)
CA1	0.75924	0.91 [0.6-1.34]	-0.0992147	0.200718	1.19% (0.13%)	1.21% (0.15%)
CA2	0.0438543	1.77 [1.15-2.9]	0.569124	0.234621	75.1% (4.68%)	72.82% (4.51%)
CA3	0.0179869	0.49 [0.29-0.78]	-0.704931	0.249711	20.52% (4.25%)	23.03% (4.17%)
CA4	0.227839	1.37 [0.91-2.14]	0.316126	0.215808	3.18% (0.97%)	2.94% (0.88%)
CB	0.0058814	3.78 [1.88-9.35]	1.32875	0.405919	7.68% (4.77%)	4.9% (1.48%)
CB0	0.75924	0.9 [0.6-1.36]	-0.102462	0.207877	67.42% (5.19%)	67.93% (4.22%)
CF	0.0756193	1.64 [1.08-2.7]	0.493731	0.231803	25.75% (10.74%)	22.17% (4.65%)
CF0	0.0756193	0.61 [0.37-0.93]	-0.493731	0.231803	74.25% (10.74%)	77.83% (4.65%)
CFa	0.317307	1.29 [0.86-2.01]	0.257303	0.212147	0.56% (0.45%)	0.5% (0.25%)
CG	0.0027197	0.06 [0.01-0.22]	-2.8893	0.80481	98.01% (2.24%)	99.25% (0.32%)
CS	0.0042807	0.3 [0.14-0.57]	-1.19172	0.351596	93.4% (4.38%)	95.86% (1.38%)
IgG1 antenryfuc	0.0016217	0.34 [0.19-0.56]	-1.07103	0.269029	0.06% (0.04%)	0.1% (0.06%)
IgG1 bisection	0.0016289	2.55 [1.63-4.22]	0.936491	0.240752	19.02% (3.73%)	16.33% (4.06%)
IgG1 fucosylation	0.871474	1.05 [0.72-1.52]	0.0452623	0.187884	98% (1.19%)	97.92% (1.16%)
IgG1 galactosylation	3.47e-05	0.21 [0.11-0.37]	-1.55237	0.299801	44.88% (9.93%)	54.04% (7.15%)
IgG1 sialylation	0.0001519	0.28 [0.16-0.45]	-1.28627	0.27035	6.46% (1.77%)	7.93% (1.63%)
IgG2/3 bisection	0.186817	1.38 [0.94-2.08]	0.322642	0.202381	12.85% (2.95%)	12.11% (3.16%)
IgG2/3 fucosylation	0.0126822	0.41 [0.21-0.69]	-0.902625	0.299942	98.25% (1.13%)	98.81% (0.69%)
IgG2/3 galactosylation	0.0016217	0.35 [0.2-0.58]	-1.03895	0.264116	38.45% (8.33%)	43.23% (7.21%)
IgG2/3 sialylation	0.0145938	0.5 [0.3-0.78]	-0.697938	0.239555	6.74% (1.85%)	7.44% (1.71%)
IgG4 bisection	0.0756193	1.61 [1.05-2.55]	0.47519	0.222964	18.44% (5.53%)	16.9% (5.27%)
IgG4 fucosylation	0.0767805	0.5 [0.26-0.93]	-0.685506	0.324556	94.25% (6.45%)	96.16% (2.39%)
IgG4 galactosylation	0.0175473	0.5 [0.3-0.79]	-0.687823	0.242293	44.86% (11.6%)	49.13% (8.45%)
IgG4 sialylation	0.0402752	0.52 [0.3-0.86]	-0.659917	0.267914	9.61% (3.72%)	10.31% (2.25%)
MHy	0.0016217	0.34 [0.2-0.56]	-1.0649	0.26858	161.65 (31.96)	197.44 (44.61)
MM	0.0042807	0.4 [0.23-0.66]	-0.904059	0.267268	796.81 (16.43)	809.43 (15.94)
TA2FG0S0	0.0027197	18.55 [4.7-112.74]	2.92053	0.808375	1.89% (2.13%)	0.71% (0.3%)
TA2FG1S0	0.0107946	2.41 [1.45-4.45]	0.877671	0.286124	2.76% (1.72%)	1.85% (0.69%)
TA2FG2S0	0.164184	1.43 [0.95-2.23]	0.359238	0.214692	1.32% (0.68%)	1.12% (0.5%)
TA2FS	0.0442287	1.82 [1.17-3.12]	0.597241	0.247881	12.33% (5.15%)	10.17% (2.31%)
TA2FS0	0.0044086	3.3 [1.76-7.09]	1.19384	0.354878	5.97% (4.13%)	3.68% (1.29%)
TA2L	0.130405	0.68 [0.43-1.02]	-0.390249	0.215895	6.08% (1.07%)	6.45% (1.2%)
TA2L0	0.0305206	1.9 [1.21-3.22]	0.64348	0.247943	68.02% (4.82%)	65.48% (4.61%)
TA3L	0.0309801	0.52 [0.3-0.82]	-0.651075	0.252059	16.02% (3.89%)	18.13% (4.05%)
TA3L0	0.116432	0.61 [0.35-0.98]	-0.493147	0.263065	4.24% (0.89%)	4.63% (1.13%)
TA4L	0.171313	1.42 [0.94-2.22]	0.354092	0.215639	2.89% (0.93%)	2.63% (0.82%)
TA4L0	0.302904	0.71 [0.39-1.14]	-0.344868	0.274567	0.24% (0.09%)	0.27% (0.13%)
TC	0.106988	0.65 [0.41-0.98]	-0.425612	0.218818	98.67% (0.33%)	98.79% (0.23%)
THy	0.0023057	2.73 [1.67-4.89]	1.00562	0.271144	0.48% (0.11%)	0.39% (0.09%)
THyM	0.117849	1.5 [1-2.36]	0.404917	0.21725	1.26% (0.31%)	1.15% (0.22%)
TM	0.785975	1.08 [0.74-1.61]	0.0808445	0.195672	0.78% (0.23%)	0.76% (0.16%)

## Sheet: S6 Comparisons to AIH
Table S6. Differences in the glycosylation derived traits between AIH as reference group, and the other disease groups in the cohort. To account for multiple testing, p-values have been corrected by the Benjamini-Hochberg procedure to 5% FDR. Fold changes have been calculated by dividing the median of Group 2 by the median of Group 1.
Derived trait	Group 1 (reference)	Group 2	p-value	Significance	Fold change
A2B	AIH	CC	6.6e-05	****	1.95887
A2B	AIH	DC	3.3e-09	****	2.85379
A2B	AIH	HC	0.0026	**	0.834236
A2B	AIH	NAFLD	0.0059	**	0.845821
A2B	AIH	PBC	0.96	ns	1.10062
A2B	AIH	PSC	0.83	ns	1.04587
A2B	AIH	WC	0.32	ns	0.865574
A2F0B	AIH	CC	3.2e-05	****	1.69346
A2F0B	AIH	DC	5.5e-09	****	2.83435
A2F0B	AIH	HC	0.013	**	0.846569
A2F0B	AIH	NAFLD	0.019	*	0.829866
A2F0B	AIH	PBC	0.57	ns	0.9234
A2F0B	AIH	PSC	0.27	ns	0.928674
A2F0B	AIH	WC	0.27	ns	0.87015
A2F0G	AIH	CC	0.00016	****	0.995621
A2F0G	AIH	DC	1.3e-08	****	0.987212
A2F0G	AIH	HC	0.0091	**	1.00112
A2F0G	AIH	NAFLD	0.0092	**	1.00127
A2F0G	AIH	PBC	0.2	ns	1.00114
A2F0G	AIH	PSC	0.22	ns	1.00063
A2F0G	AIH	WC	0.079	ns	1.00129
A2F0S0B	AIH	CC	2.1e-05	****	1.34691
A2F0S0B	AIH	DC	2.6e-10	****	1.67145
A2F0S0B	AIH	HC	0.001	***	0.899981
A2F0S0B	AIH	NAFLD	0.037	*	0.88774
A2F0S0B	AIH	PBC	0.81	ns	1.09123
A2F0S0B	AIH	PSC	0.95	ns	1.0277
A2F0S0B	AIH	WC	0.81	ns	1.0135
A2F0S0G	AIH	CC	1.2e-05	****	0.889039
A2F0S0G	AIH	DC	2.2e-09	****	0.77021
A2F0S0G	AIH	HC	0.0011	***	1.04267
A2F0S0G	AIH	NAFLD	0.061	*	1.0372
A2F0S0G	AIH	PBC	0.3	ns	1.02793
A2F0S0G	AIH	PSC	0.63	ns	0.990319
A2F0S0G	AIH	WC	0.3	ns	1.01782
A2FB	AIH	CC	0.0089	**	1.15379
A2FB	AIH	DC	6.2e-08	****	1.37101
A2FB	AIH	HC	9.9e-05	****	0.838284
A2FB	AIH	NAFLD	0.0024	**	0.891532
A2FB	AIH	PBC	0.61	ns	1.06475
A2FB	AIH	PSC	0.11	ns	0.952398
A2FB	AIH	WC	0.11	ns	0.889432
A2FG	AIH	CC	0.26	ns	0.961729
A2FG	AIH	DC	0.033	*	0.953756
A2FG	AIH	HC	0.00017	****	1.04218
A2FG	AIH	NAFLD	0.0021	***	1.04147
A2FG	AIH	PBC	0.13	ns	1.0369
A2FG	AIH	PSC	0.67	ns	0.984443
A2FG	AIH	WC	0.26	ns	1.01216
A2FS0B	AIH	CC	0.0066	**	1.15779
A2FS0B	AIH	DC	1.4e-06	****	1.24174
A2FS0B	AIH	HC	0.0018	***	0.874969
A2FS0B	AIH	NAFLD	0.054	*	0.900818
A2FS0B	AIH	PBC	0.47	ns	0.997189
A2FS0B	AIH	PSC	0.39	ns	0.980408
A2FS0B	AIH	WC	0.64	ns	1.02583
A2FS0G	AIH	CC	0.082	*	0.874079
A2FS0G	AIH	DC	6.8e-06	****	0.764642
A2FS0G	AIH	HC	0.0011	***	1.1114
A2FS0G	AIH	NAFLD	0.057	*	1.07846
A2FS0G	AIH	PBC	0.49	ns	1.02165
A2FS0G	AIH	PSC	0.18	ns	0.945364
A2FS0G	AIH	WC	0.94	ns	0.970609
A2FSB	AIH	CC	0.054	*	1.17133
A2FSB	AIH	DC	8.9e-07	****	1.42226
A2FSB	AIH	HC	0.00035	****	0.874337
A2FSB	AIH	NAFLD	0.0034	**	0.868003
A2FSB	AIH	PBC	0.84	ns	1.0753
A2FSB	AIH	PSC	0.085	ns	0.920574
A2FSB	AIH	WC	0.085	ns	0.86722
A2FSG	AIH	CC	0.14	ns	0.997036
A2FSG	AIH	DC	1.5e-06	****	0.988467
A2FSG	AIH	HC	0.0013	***	1.00288
A2FSG	AIH	NAFLD	0.0019	***	1.00334
A2FSG	AIH	PBC	0.49	ns	1.0001
A2FSG	AIH	PSC	0.49	ns	0.997608
A2FSG	AIH	WC	0.092	ns	1.00124
A2G	AIH	CC	0.0017	***	0.966293
A2G	AIH	DC	1.3e-06	****	0.948738
A2G	AIH	HC	0.0022	***	1.00959
A2G	AIH	NAFLD	0.0024	**	1.01175
A2G	AIH	PBC	0.29	ns	1.01182
A2G	AIH	PSC	0.74	ns	0.997436
A2G	AIH	WC	0.29	ns	1.00462
A2S0B	AIH	CC	0.0017	***	1.17384
A2S0B	AIH	DC	9.4e-08	****	1.30487
A2S0B	AIH	HC	0.0014	***	0.871783
A2S0B	AIH	NAFLD	0.06	*	0.906426
A2S0B	AIH	PBC	0.38	ns	1.01442
A2S0B	AIH	PSC	0.38	ns	0.977315
A2S0B	AIH	WC	0.64	ns	1.00876
A2S0G	AIH	CC	0.041	*	0.871141
A2S0G	AIH	DC	2.5e-06	****	0.758913
A2S0G	AIH	HC	0.00068	***	1.10487
A2S0G	AIH	NAFLD	0.041	*	1.07881
A2S0G	AIH	PBC	0.49	ns	1.02946
A2S0G	AIH	PSC	0.19	ns	0.943799
A2S0G	AIH	WC	0.92	ns	0.984365
A2SB	AIH	CC	0.00022	****	1.93455
A2SB	AIH	DC	4.5e-09	****	3.0695
A2SB	AIH	HC	0.02	**	0.838076
A2SB	AIH	NAFLD	0.035	*	0.837579
A2SB	AIH	PBC	0.79	ns	1.06184
A2SB	AIH	PSC	0.78	ns	1.01715
A2SB	AIH	WC	0.31	ns	0.864529
A2SG	AIH	CC	0.0062	**	0.99604
A2SG	AIH	DC	1.9e-08	****	0.988556
A2SG	AIH	HC	0.0093	**	1.00093
A2SG	AIH	NAFLD	0.0093	**	1.0008
A2SG	AIH	PBC	0.52	ns	1.00059
A2SG	AIH	PSC	0.59	ns	0.999387
A2SG	AIH	WC	0.06	*	1.00158
A4F0GS	AIH	CC	8e-11	****	0.876641
A4F0GS	AIH	DC	1.8e-11	****	0.840465
A4F0GS	AIH	HC	2.3e-05	****	0.964769
A4F0GS	AIH	NAFLD	1.3e-06	****	0.943187
A4F0GS	AIH	PBC	0.0025	**	0.952145
A4F0GS	AIH	PSC	0.00058	***	0.959448
A4F0GS	AIH	WC	0.97	ns	0.999449
A4GS	AIH	CC	5.5e-09	****	0.943912
A4GS	AIH	DC	1.1e-07	****	0.93934
A4GS	AIH	HC	1.9e-05	****	0.977152
A4GS	AIH	NAFLD	1.3e-06	****	0.953777
A4GS	AIH	PBC	0.013	**	0.972007
A4GS	AIH	PSC	0.014	*	0.974447
A4GS	AIH	WC	0.8	ns	0.99883
A4S	AIH	CC	4.2e-09	****	0.937242
A4S	AIH	DC	4.2e-08	****	0.935373
A4S	AIH	HC	4e-05	****	0.977392
A4S	AIH	NAFLD	2.9e-06	****	0.952439
A4S	AIH	PBC	0.016	*	0.972032
A4S	AIH	PSC	0.019	*	0.974867
A4S	AIH	WC	0.75	ns	0.998161
CB	AIH	CC	3.3e-05	****	2.0473
CB	AIH	DC	2.9e-09	****	3.04109
CB	AIH	HC	0.0019	***	0.827864
CB	AIH	NAFLD	0.0035	**	0.76471
CB	AIH	PBC	0.99	ns	1.00776
CB	AIH	PSC	0.88	ns	1.00544
CB	AIH	WC	0.32	ns	0.87138
CG	AIH	CC	0.0011	***	0.984406
CG	AIH	DC	7.5e-07	****	0.973083
CG	AIH	HC	0.00019	****	1.00506
CG	AIH	NAFLD	0.0012	***	1.00534
CG	AIH	PBC	0.36	ns	1.00404
CG	AIH	PSC	0.48	ns	0.997455
CG	AIH	WC	0.42	ns	1.00143
CS	AIH	CC	0.00049	***	0.954135
CS	AIH	DC	1.4e-05	****	0.944624
CS	AIH	HC	0.0059	**	1.01029
CS	AIH	NAFLD	0.0031	**	1.01713
CS	AIH	PBC	0.28	ns	1.01336
CS	AIH	PSC	0.89	ns	0.997019
CS	AIH	WC	0.28	ns	1.00542
IgG1_antenryfuc	AIH	CC	0.18	ns	0.671192
IgG1_antenryfuc	AIH	DC	0.0017	***	0.479914
IgG1_antenryfuc	AIH	HC	2.5e-05	****	1.7684
IgG1_antenryfuc	AIH	NAFLD	0.012	**	1.58303
IgG1_antenryfuc	AIH	PBC	0.21	ns	1.28353
IgG1_antenryfuc	AIH	PSC	0.43	ns	1.2632
IgG1_antenryfuc	AIH	WC	0.34	ns	1.16483
IgG1_bisection	AIH	CC	0.0012	***	1.22466
IgG1_bisection	AIH	DC	0.058	*	1.08656
IgG1_bisection	AIH	HC	0.0012	***	0.828245
IgG1_bisection	AIH	NAFLD	0.06	*	0.91918
IgG1_bisection	AIH	PBC	0.37	ns	0.942319
IgG1_bisection	AIH	PSC	0.36	ns	0.964639
IgG1_bisection	AIH	WC	0.97	ns	1.00001
IgG1_galactosylation	AIH	CC	0.18	ns	0.898377
IgG1_galactosylation	AIH	DC	4.5e-06	****	0.742184
IgG1_galactosylation	AIH	HC	1.6e-06	****	1.17407
IgG1_galactosylation	AIH	NAFLD	0.0044	**	1.12424
IgG1_galactosylation	AIH	PBC	0.58	ns	1.03325
IgG1_galactosylation	AIH	PSC	0.61	ns	0.943192
IgG1_galactosylation	AIH	WC	0.39	ns	1.08309
IgG1_sialylation	AIH	CC	0.39	ns	0.956414
IgG1_sialylation	AIH	DC	0.00023	****	0.755204
IgG1_sialylation	AIH	HC	0.00021	****	1.21828
IgG1_sialylation	AIH	NAFLD	0.36	ns	1.09538
IgG1_sialylation	AIH	PBC	0.62	ns	1.07784
IgG1_sialylation	AIH	PSC	0.91	ns	0.987616
IgG1_sialylation	AIH	WC	0.39	ns	1.19393
IgG23_fucosylation	AIH	CC	0.1	ns	1.00235
IgG23_fucosylation	AIH	DC	3.2e-05	****	1.00498
IgG23_fucosylation	AIH	HC	0.00019	****	1.00363
IgG23_fucosylation	AIH	NAFLD	0.0011	***	1.00366
IgG23_fucosylation	AIH	PBC	0.065	*	1.00276
IgG23_fucosylation	AIH	PSC	0.013	**	1.00239
IgG23_fucosylation	AIH	WC	0.52	ns	1.0003
IgG23_galactosylation	AIH	CC	0.098	*	0.902074
IgG23_galactosylation	AIH	DC	6.2e-07	****	0.703264
IgG23_galactosylation	AIH	HC	0.0094	**	1.11421
IgG23_galactosylation	AIH	NAFLD	0.15	ns	1.09665
IgG23_galactosylation	AIH	PBC	0.32	ns	1.10461
IgG23_galactosylation	AIH	PSC	0.57	ns	0.955049
IgG23_galactosylation	AIH	WC	0.94	ns	1.07596
MHy	AIH	CC	4.7e-05	****	0.745131
MHy	AIH	DC	0.052	*	1.11668
MHy	AIH	HC	5.7e-05	****	1.28838
MHy	AIH	NAFLD	0.00032	***	1.37092
MHy	AIH	PBC	0.016	**	1.23841
MHy	AIH	PSC	0.52	ns	1.06428
MHy	AIH	WC	0.052	*	0.837283
MM	AIH	CC	4.7e-07	****	0.958442
MM	AIH	DC	6.6e-08	****	0.954757
MM	AIH	HC	7e-05	****	1.01536
MM	AIH	NAFLD	0.0034	**	1.01164
MM	AIH	PBC	0.43	ns	1.00722
MM	AIH	PSC	0.014	*	1.01232
MM	AIH	WC	0.29	ns	1.00885
TA2FG0S0	AIH	CC	0.0013	***	2.22771
TA2FG0S0	AIH	DC	1.2e-06	****	3.08833
TA2FG0S0	AIH	HC	0.00017	****	0.579943
TA2FG0S0	AIH	NAFLD	0.0013	***	0.54732
TA2FG0S0	AIH	PBC	0.34	ns	0.67595
TA2FG0S0	AIH	PSC	0.47	ns	1.15233
TA2FG0S0	AIH	WC	0.45	ns	0.888089
TA2FS0	AIH	CC	0.00086	***	1.86532
TA2FS0	AIH	DC	1.6e-05	****	2.05789
TA2FS0	AIH	HC	0.0068	**	0.80897
TA2FS0	AIH	NAFLD	0.003	**	0.670973
TA2FS0	AIH	PBC	0.32	ns	0.757793
TA2FS0	AIH	PSC	0.94	ns	1.03798
TA2FS0	AIH	WC	0.35	ns	0.894953
THy	AIH	CC	8e-09	****	1.56369
THy	AIH	DC	0.001	***	1.27291
THy	AIH	HC	2.4e-05	****	0.833257
THy	AIH	NAFLD	0.01	**	0.908927
THy	AIH	PBC	0.093	ns	0.884538
THy	AIH	PSC	0.71	ns	1.02666
THy	AIH	WC	0.22	ns	1.1532

## Sheet: S7 Comparisons all groups
Table S7. Differences in the glycosylation derived traits between all the disease groups and healthy controls in the cohort. To account for multiple testing, p-values have been corrected by the Benjamini-Hochberg procedure to 5% FDR. Fold changes have been calculated by dividing the median of Group 2 by the median of Group 1.
Derived trait	Group 1	Group 2	p-value	Significance	Fold change
A2B	AIH	HC	0.0022	**	0.834236
A2B	AIH	PBC	0.96	ns	1.10062
A2B	AIH	PSC	0.79	ns	1.04587
A2B	AIH	NAFLD	0.0056	**	0.845821
A2B	AIH	WC	0.29	ns	0.865574
A2B	AIH	CC	4.8e-05	****	1.95887
A2B	AIH	DC	2.2e-09	****	2.85379
A2B	HC	PBC	0.027	*	1.31932
A2B	HC	PSC	0.0041	**	1.25369
A2B	HC	NAFLD	0.9	ns	1.01389
A2B	HC	WC	0.35	ns	1.03756
A2B	HC	CC	2.8e-10	****	2.3481
A2B	HC	DC	4.7e-13	****	3.42085
A2B	PBC	PSC	0.9	ns	0.950255
A2B	PBC	NAFLD	0.013	**	0.768494
A2B	PBC	WC	0.28	ns	0.786441
A2B	PBC	CC	0.0012	***	1.77979
A2B	PBC	DC	6.6e-07	****	2.59289
A2B	PSC	NAFLD	0.0043	**	0.808724
A2B	PSC	WC	0.28	ns	0.827611
A2B	PSC	CC	2.6e-07	****	1.87296
A2B	PSC	DC	2.4e-13	****	2.72863
A2B	NAFLD	WC	0.33	ns	1.02335
A2B	NAFLD	CC	5.7e-10	****	2.31594
A2B	NAFLD	DC	7.6e-15	****	3.37399
A2B	WC	CC	2.4e-05	****	2.26309
A2B	WC	DC	4.6e-09	****	3.29699
A2B	CC	DC	0.00027	***	1.45686
A2F0B	AIH	HC	0.011	**	0.846569
A2F0B	AIH	PBC	0.64	ns	0.9234
A2F0B	AIH	PSC	0.32	ns	0.928674
A2F0B	AIH	NAFLD	0.02	*	0.829866
A2F0B	AIH	WC	0.32	ns	0.87015
A2F0B	AIH	CC	2.3e-05	****	1.69346
A2F0B	AIH	DC	3.1e-09	****	2.83435
A2F0B	HC	PBC	0.3	ns	1.09076
A2F0B	HC	PSC	0.33	ns	1.09699
A2F0B	HC	NAFLD	0.74	ns	0.98027
A2F0B	HC	WC	0.64	ns	1.02785
A2F0B	HC	CC	4.9e-10	****	2.00038
A2F0B	HC	DC	1.4e-12	****	3.34805
A2F0B	PBC	PSC	0.77	ns	1.00571
A2F0B	PBC	NAFLD	0.23	ns	0.898708
A2F0B	PBC	WC	0.53	ns	0.942333
A2F0B	PBC	CC	0.00018	****	1.83394
A2F0B	PBC	DC	1.3e-07	****	3.06948
A2F0B	PSC	NAFLD	0.3	ns	0.893603
A2F0B	PSC	WC	0.74	ns	0.93698
A2F0B	PSC	CC	4.5e-07	****	1.82352
A2F0B	PSC	DC	7.3e-12	****	3.05204
A2F0B	NAFLD	WC	0.44	ns	1.04854
A2F0B	NAFLD	CC	2.8e-10	****	2.04064
A2F0B	NAFLD	DC	3e-14	****	3.41543
A2F0B	WC	CC	1.5e-06	****	1.94617
A2F0B	WC	DC	8.3e-10	****	3.25732
A2F0B	CC	DC	0.0005	***	1.67371
A2F0G	AIH	HC	0.0078	**	1.00112
A2F0G	AIH	PBC	0.27	ns	1.00114
A2F0G	AIH	PSC	0.31	ns	1.00063
A2F0G	AIH	NAFLD	0.0098	**	1.00127
A2F0G	AIH	WC	0.099	ns	1.00129
A2F0G	AIH	CC	0.0001	****	0.995621
A2F0G	AIH	DC	7.6e-09	****	0.987212
A2F0G	HC	PBC	0.76	ns	1.00002
A2F0G	HC	PSC	0.3	ns	0.999517
A2F0G	HC	NAFLD	0.74	ns	1.00015
A2F0G	HC	WC	0.89	ns	1.00017
A2F0G	HC	CC	1e-09	****	0.994509
A2F0G	HC	DC	2.7e-12	****	0.986109
A2F0G	PBC	PSC	0.74	ns	0.999498
A2F0G	PBC	NAFLD	0.54	ns	1.00013
A2F0G	PBC	WC	0.76	ns	1.00016
A2F0G	PBC	CC	9.1e-06	****	0.994491
A2F0G	PBC	DC	7.7e-08	****	0.986091
A2F0G	PSC	NAFLD	0.22	ns	1.00064
A2F0G	PSC	WC	0.43	ns	1.00066
A2F0G	PSC	CC	2.3e-06	****	0.99499
A2F0G	PSC	DC	4.6e-11	****	0.986586
A2F0G	NAFLD	WC	0.78	ns	1.00002
A2F0G	NAFLD	CC	8.5e-10	****	0.994358
A2F0G	NAFLD	DC	1.4e-13	****	0.985959
A2F0G	WC	CC	2.8e-06	****	0.994335
A2F0G	WC	DC	3.6e-09	****	0.985937
A2F0G	CC	DC	0.00047	***	0.991554
A2F0S0B	AIH	HC	0.00097	***	0.899981
A2F0S0B	AIH	PBC	0.68	ns	1.09123
A2F0S0B	AIH	PSC	0.95	ns	1.0277
A2F0S0B	AIH	NAFLD	0.033	*	0.88774
A2F0S0B	AIH	WC	0.72	ns	1.0135
A2F0S0B	AIH	CC	1.5e-05	****	1.34691
A2F0S0B	AIH	DC	2.6e-10	****	1.67145
A2F0S0B	HC	PBC	0.025	*	1.2125
A2F0S0B	HC	PSC	0.0017	***	1.14191
A2F0S0B	HC	NAFLD	0.68	ns	0.986398
A2F0S0B	HC	WC	0.033	*	1.12614
A2F0S0B	HC	CC	7.9e-10	****	1.49659
A2F0S0B	HC	DC	8.6e-13	****	1.85721
A2F0S0B	PBC	PSC	0.72	ns	0.941779
A2F0S0B	PBC	NAFLD	0.073	ns	0.813522
A2F0S0B	PBC	WC	0.47	ns	0.928769
A2F0S0B	PBC	CC	0.011	**	1.2343
A2F0S0B	PBC	DC	9.5e-07	****	1.53172
A2F0S0B	PSC	NAFLD	0.044	*	0.863814
A2F0S0B	PSC	WC	0.72	ns	0.986186
A2F0S0B	PSC	CC	1.2e-05	****	1.31061
A2F0S0B	PSC	DC	5.8e-12	****	1.62641
A2F0S0B	NAFLD	WC	0.1	ns	1.14166
A2F0S0B	NAFLD	CC	5.8e-08	****	1.51723
A2F0S0B	NAFLD	DC	5.3e-14	****	1.88282
A2F0S0B	WC	CC	5.3e-05	****	1.32896
A2F0S0B	WC	DC	8.3e-10	****	1.64919
A2F0S0B	CC	DC	4.5e-07	****	1.24096
A2F0S0G	AIH	HC	0.00096	***	1.04267
A2F0S0G	AIH	PBC	0.32	ns	1.02793
A2F0S0G	AIH	PSC	0.68	ns	0.990319
A2F0S0G	AIH	NAFLD	0.058	*	1.0372
A2F0S0G	AIH	WC	0.32	ns	1.01782
A2F0S0G	AIH	CC	9.6e-06	****	0.889039
A2F0S0G	AIH	DC	1.5e-09	****	0.77021
A2F0S0G	HC	PBC	0.37	ns	0.985861
A2F0S0G	HC	PSC	0.0017	***	0.949788
A2F0S0G	HC	NAFLD	0.37	ns	0.994746
A2F0S0G	HC	WC	0.31	ns	0.976166
A2F0S0G	HC	CC	1.3e-10	****	0.852653
A2F0S0G	HC	DC	1.8e-12	****	0.738687
A2F0S0G	PBC	PSC	0.26	ns	0.963409
A2F0S0G	PBC	NAFLD	0.65	ns	1.00901
A2F0S0G	PBC	WC	1	ns	0.990166
A2F0S0G	PBC	CC	6.4e-06	****	0.864881
A2F0S0G	PBC	DC	1.1e-08	****	0.749281
A2F0S0G	PSC	NAFLD	0.027	*	1.04733
A2F0S0G	PSC	WC	0.23	ns	1.02777
A2F0S0G	PSC	CC	7.1e-05	****	0.897729
A2F0S0G	PSC	DC	8.9e-10	****	0.777739
A2F0S0G	NAFLD	WC	0.76	ns	0.981322
A2F0S0G	NAFLD	CC	4.1e-10	****	0.857156
A2F0S0G	NAFLD	DC	9.1e-14	****	0.742588
A2F0S0G	WC	CC	2.6e-05	****	0.873471
A2F0S0G	WC	DC	6.8e-09	****	0.756723
A2F0S0G	CC	DC	6.9e-05	****	0.86634
A2FB	AIH	HC	8.8e-05	****	0.838284
A2FB	AIH	PBC	0.64	ns	1.06475
A2FB	AIH	PSC	0.12	ns	0.952398
A2FB	AIH	NAFLD	0.0024	**	0.891532
A2FB	AIH	WC	0.12	ns	0.889432
A2FB	AIH	CC	0.01	**	1.15379
A2FB	AIH	DC	4.9e-08	****	1.37101
A2FB	HC	PBC	0.01	**	1.27015
A2FB	HC	PSC	0.023	*	1.13613
A2FB	HC	NAFLD	0.8	ns	1.06352
A2FB	HC	WC	0.42	ns	1.06101
A2FB	HC	CC	4.1e-08	****	1.37637
A2FB	HC	DC	3.3e-12	****	1.63549
A2FB	PBC	PSC	0.11	ns	0.894484
A2FB	PBC	NAFLD	0.02	*	0.837318
A2FB	PBC	WC	0.18	ns	0.835346
A2FB	PBC	CC	0.21	ns	1.08363
A2FB	PBC	DC	0.0011	***	1.28764
A2FB	PSC	NAFLD	0.09	ns	0.936091
A2FB	PSC	WC	0.62	ns	0.933886
A2FB	PSC	CC	8.8e-05	****	1.21145
A2FB	PSC	DC	1.3e-12	****	1.43953
A2FB	NAFLD	WC	0.53	ns	0.997645
A2FB	NAFLD	CC	9.3e-07	****	1.29416
A2FB	NAFLD	DC	1.3e-12	****	1.53781
A2FB	WC	CC	0.0027	**	1.29722
A2FB	WC	DC	1.4e-06	****	1.54144
A2FB	CC	DC	0.00046	***	1.18827
A2FG	AIH	HC	0.00013	****	1.04218
A2FG	AIH	PBC	0.13	ns	1.0369
A2FG	AIH	PSC	0.7	ns	0.984443
A2FG	AIH	NAFLD	0.0019	***	1.04147
A2FG	AIH	WC	0.29	ns	1.01216
A2FG	AIH	CC	0.28	ns	0.961729
A2FG	AIH	DC	0.033	*	0.953756
A2FG	HC	PBC	0.58	ns	0.994936
A2FG	HC	PSC	0.00024	****	0.944598
A2FG	HC	NAFLD	0.95	ns	0.999313
A2FG	HC	WC	0.14	ns	0.971198
A2FG	HC	CC	6.1e-06	****	0.922804
A2FG	HC	DC	5.9e-09	****	0.915153
A2FG	PBC	PSC	0.12	ns	0.949406
A2FG	PBC	NAFLD	0.58	ns	1.0044
A2FG	PBC	WC	0.59	ns	0.976142
A2FG	PBC	CC	0.031	*	0.927501
A2FG	PBC	DC	0.0018	***	0.919811
A2FG	PSC	NAFLD	0.0018	***	1.05792
A2FG	PSC	WC	0.19	ns	1.02816
A2FG	PSC	CC	0.57	ns	0.976927
A2FG	PSC	DC	0.17	ns	0.968828
A2FG	NAFLD	WC	0.13	ns	0.971866
A2FG	NAFLD	CC	8.2e-05	****	0.923438
A2FG	NAFLD	DC	8.9e-08	****	0.915782
A2FG	WC	CC	0.082	*	0.95017
A2FG	WC	DC	0.0043	**	0.942293
A2FG	CC	DC	0.57	ns	0.991709
A2FS0B	AIH	HC	0.0016	***	0.874969
A2FS0B	AIH	PBC	0.43	ns	0.997189
A2FS0B	AIH	PSC	0.32	ns	0.980408
A2FS0B	AIH	NAFLD	0.05	*	0.900818
A2FS0B	AIH	WC	0.67	ns	1.02583
A2FS0B	AIH	CC	0.0072	**	1.15779
A2FS0B	AIH	DC	1.4e-06	****	1.24174
A2FS0B	HC	PBC	0.011	**	1.13968
A2FS0B	HC	PSC	0.05	*	1.12051
A2FS0B	HC	NAFLD	0.41	ns	1.02954
A2FS0B	HC	WC	0.016	**	1.17242
A2FS0B	HC	CC	1.4e-06	****	1.32324
A2FS0B	HC	DC	5.7e-10	****	1.41919
A2FS0B	PBC	PSC	0.2	ns	0.983172
A2FS0B	PBC	NAFLD	0.038	*	0.903358
A2FS0B	PBC	WC	0.98	ns	1.02873
A2FS0B	PBC	CC	0.19	ns	1.16106
A2FS0B	PBC	DC	0.0025	***	1.24524
A2FS0B	PSC	NAFLD	0.32	ns	0.91882
A2FS0B	PSC	WC	0.23	ns	1.04633
A2FS0B	PSC	CC	0.00056	***	1.18093
A2FS0B	PSC	DC	1.9e-09	****	1.26656
A2FS0B	NAFLD	WC	0.061	*	1.13878
A2FS0B	NAFLD	CC	8.5e-05	****	1.28527
A2FS0B	NAFLD	DC	7.3e-09	****	1.37846
A2FS0B	WC	CC	0.073	*	1.12863
A2FS0B	WC	DC	9e-05	****	1.21047
A2FS0B	CC	DC	0.05	*	1.07251
A2FS0G	AIH	HC	0.00096	***	1.1114
A2FS0G	AIH	PBC	0.47	ns	1.02165
A2FS0G	AIH	PSC	0.19	ns	0.945364
A2FS0G	AIH	NAFLD	0.049	*	1.07846
A2FS0G	AIH	WC	0.94	ns	0.970609
A2FS0G	AIH	CC	0.082	*	0.874079
A2FS0G	AIH	DC	6.8e-06	****	0.764642
A2FS0G	HC	PBC	0.15	ns	0.919242
A2FS0G	HC	PSC	3.6e-05	****	0.850605
A2FS0G	HC	NAFLD	0.24	ns	0.970364
A2FS0G	HC	WC	0.062	*	0.873319
A2FS0G	HC	CC	1.1e-06	****	0.786465
A2FS0G	HC	DC	4.8e-11	****	0.687997
A2FS0G	PBC	PSC	0.12	ns	0.925332
A2FS0G	PBC	NAFLD	0.41	ns	1.05561
A2FS0G	PBC	WC	0.72	ns	0.950042
A2FS0G	PBC	CC	0.032	*	0.855558
A2FS0G	PBC	DC	4.5e-05	****	0.748439
A2FS0G	PSC	NAFLD	0.0028	**	1.14079
A2FS0G	PSC	WC	0.25	ns	1.0267
A2FS0G	PSC	CC	0.76	ns	0.924595
A2FS0G	PSC	DC	0.0023	***	0.808833
A2FS0G	NAFLD	WC	0.25	ns	0.899991
A2FS0G	NAFLD	CC	5.6e-05	****	0.810485
A2FS0G	NAFLD	DC	3.1e-10	****	0.70901
A2FS0G	WC	CC	0.2	ns	0.900547
A2FS0G	WC	DC	0.00022	****	0.787796
A2FS0G	CC	DC	0.0013	***	0.874797
A2FSB	AIH	HC	0.00033	****	0.874337
A2FSB	AIH	PBC	0.84	ns	1.0753
A2FSB	AIH	PSC	0.1	ns	0.920574
A2FSB	AIH	NAFLD	0.0034	**	0.868003
A2FSB	AIH	WC	0.11	ns	0.86722
A2FSB	AIH	CC	0.054	*	1.17133
A2FSB	AIH	DC	8.9e-07	****	1.42226
A2FSB	HC	PBC	0.053	*	1.22984
A2FSB	HC	PSC	0.12	ns	1.05288
A2FSB	HC	NAFLD	0.84	ns	0.992756
A2FSB	HC	WC	0.84	ns	0.99186
A2FSB	HC	CC	1.7e-06	****	1.33968
A2FSB	HC	DC	9.1e-12	****	1.62667
A2FSB	PBC	PSC	0.23	ns	0.856111
A2FSB	PBC	NAFLD	0.051	*	0.807222
A2FSB	PBC	WC	0.18	ns	0.806493
A2FSB	PBC	CC	0.25	ns	1.08931
A2FSB	PBC	DC	0.0019	***	1.32267
A2FSB	PSC	NAFLD	0.12	ns	0.942893
A2FSB	PSC	WC	0.5	ns	0.942042
A2FSB	PSC	CC	0.00033	***	1.27239
A2FSB	PSC	DC	3.8e-11	****	1.54497
A2FSB	NAFLD	WC	0.82	ns	0.999098
A2FSB	NAFLD	CC	1.1e-05	****	1.34946
A2FSB	NAFLD	DC	5.2e-12	****	1.63854
A2FSB	WC	CC	0.0059	**	1.35067
A2FSB	WC	DC	1.7e-06	****	1.64002
A2FSB	CC	DC	0.00079	***	1.21422
A2FSG	AIH	HC	0.00089	***	1.00288
A2FSG	AIH	PBC	0.53	ns	1.0001
A2FSG	AIH	PSC	0.52	ns	0.997608
A2FSG	AIH	NAFLD	0.0018	***	1.00334
A2FSG	AIH	WC	0.086	ns	1.00124
A2FSG	AIH	CC	0.14	ns	0.997036
A2FSG	AIH	DC	1.5e-06	****	0.988467
A2FSG	HC	PBC	0.094	ns	0.997221
A2FSG	HC	PSC	0.00058	***	0.994739
A2FSG	HC	NAFLD	0.52	ns	1.00046
A2FSG	HC	WC	0.89	ns	0.998358
A2FSG	HC	CC	9.7e-06	****	0.994169
A2FSG	HC	DC	9.7e-12	****	0.985624
A2FSG	PBC	PSC	0.4	ns	0.997512
A2FSG	PBC	NAFLD	0.065	*	1.00325
A2FSG	PBC	WC	0.35	ns	1.00114
A2FSG	PBC	CC	0.12	ns	0.996939
A2FSG	PBC	DC	9.7e-06	****	0.988371
A2FSG	PSC	NAFLD	0.0004	***	1.00575
A2FSG	PSC	WC	0.043	*	1.00364
A2FSG	PSC	CC	0.5	ns	0.999427
A2FSG	PSC	DC	3.4e-06	****	0.990837
A2FSG	NAFLD	WC	0.54	ns	0.997901
A2FSG	NAFLD	CC	9.7e-06	****	0.993714
A2FSG	NAFLD	DC	5.2e-12	****	0.985174
A2FSG	WC	CC	0.0061	**	0.995804
A2FSG	WC	DC	1.3e-06	****	0.987245
A2FSG	CC	DC	4.8e-05	****	0.991405
A2G	AIH	HC	0.0017	***	1.00959
A2G	AIH	PBC	0.29	ns	1.01182
A2G	AIH	PSC	0.77	ns	0.997436
A2G	AIH	NAFLD	0.0024	**	1.01175
A2G	AIH	WC	0.29	ns	1.00462
A2G	AIH	CC	0.00099	***	0.966293
A2G	AIH	DC	6.5e-07	****	0.948738
A2G	HC	PBC	0.43	ns	1.00221
A2G	HC	PSC	0.00015	****	0.987961
A2G	HC	NAFLD	0.37	ns	1.00214
A2G	HC	WC	0.14	ns	0.995077
A2G	HC	CC	4.7e-10	****	0.957113
A2G	HC	DC	5.7e-13	****	0.939725
A2G	PBC	PSC	0.13	ns	0.985787
A2G	PBC	NAFLD	0.29	ns	0.999935
A2G	PBC	WC	1	ns	0.992887
A2G	PBC	CC	0.00015	****	0.955007
A2G	PBC	DC	8.8e-08	****	0.937657
A2G	PSC	NAFLD	0.0002	****	1.01435
A2G	PSC	WC	0.19	ns	1.0072
A2G	PSC	CC	0.00042	***	0.968776
A2G	PSC	DC	1e-08	****	0.951176
A2G	NAFLD	WC	0.066	*	0.992952
A2G	NAFLD	CC	1.6e-09	****	0.955069
A2G	NAFLD	DC	7.6e-15	****	0.937718
A2G	WC	CC	9.7e-06	****	0.961848
A2G	WC	DC	7.1e-10	****	0.944374
A2G	CC	DC	0.011	**	0.981833
A2S0B	AIH	HC	0.0011	***	0.871783
A2S0B	AIH	PBC	0.35	ns	1.01442
A2S0B	AIH	PSC	0.35	ns	0.977315
A2S0B	AIH	NAFLD	0.053	*	0.906426
A2S0B	AIH	WC	0.67	ns	1.00876
A2S0B	AIH	CC	0.0019	***	1.17384
A2S0B	AIH	DC	9.4e-08	****	1.30487
A2S0B	HC	PBC	0.0087	**	1.16361
A2S0B	HC	PSC	0.034	*	1.12105
A2S0B	HC	NAFLD	0.34	ns	1.03974
A2S0B	HC	WC	0.014	**	1.15712
A2S0B	HC	CC	1.2e-07	****	1.34649
A2S0B	HC	DC	6.3e-11	****	1.49678
A2S0B	PBC	PSC	0.18	ns	0.963427
A2S0B	PBC	NAFLD	0.035	*	0.893545
A2S0B	PBC	WC	0.98	ns	0.994423
A2S0B	PBC	CC	0.17	ns	1.15716
A2S0B	PBC	DC	0.00042	***	1.28633
A2S0B	PSC	NAFLD	0.29	ns	0.927465
A2S0B	PSC	WC	0.32	ns	1.03217
A2S0B	PSC	CC	0.00011	****	1.20109
A2S0B	PSC	DC	8.4e-11	****	1.33516
A2S0B	NAFLD	WC	0.062	*	1.1129
A2S0B	NAFLD	CC	1.9e-05	****	1.29503
A2S0B	NAFLD	DC	2e-10	****	1.43958
A2S0B	WC	CC	0.035	*	1.16365
A2S0B	WC	DC	2.5e-06	****	1.29354
A2S0B	CC	DC	0.014	**	1.11162
A2S0G	AIH	HC	0.00061	***	1.10487
A2S0G	AIH	PBC	0.48	ns	1.02946
A2S0G	AIH	PSC	0.19	ns	0.943799
A2S0G	AIH	NAFLD	0.042	*	1.07881
A2S0G	AIH	WC	0.92	ns	0.984365
A2S0G	AIH	CC	0.042	*	0.871141
A2S0G	AIH	DC	2.5e-06	****	0.758913
A2S0G	HC	PBC	0.14	ns	0.93175
A2S0G	HC	PSC	1.3e-05	****	0.854217
A2S0G	HC	NAFLD	0.26	ns	0.97641
A2S0G	HC	WC	0.042	*	0.890933
A2S0G	HC	CC	1.8e-07	****	0.788455
A2S0G	HC	DC	1.6e-11	****	0.686879
A2S0G	PBC	PSC	0.12	ns	0.916788
A2S0G	PBC	NAFLD	0.48	ns	1.04793
A2S0G	PBC	WC	0.69	ns	0.956193
A2S0G	PBC	CC	0.026	*	0.84621
A2S0G	PBC	DC	2.4e-05	****	0.737193
A2S0G	PSC	NAFLD	0.0015	***	1.14305
A2S0G	PSC	WC	0.25	ns	1.04298
A2S0G	PSC	CC	0.68	ns	0.923016
A2S0G	PSC	DC	0.00082	***	0.804104
A2S0G	NAFLD	WC	0.26	ns	0.912457
A2S0G	NAFLD	CC	1.3e-05	****	0.807504
A2S0G	NAFLD	DC	4.4e-11	****	0.703474
A2S0G	WC	CC	0.14	ns	0.884978
A2S0G	WC	DC	5.8e-05	****	0.770967
A2S0G	CC	DC	0.00082	***	0.871171
A2SB	AIH	HC	0.017	**	0.838076
A2SB	AIH	PBC	0.82	ns	1.06184
A2SB	AIH	PSC	0.73	ns	1.01715
A2SB	AIH	NAFLD	0.038	*	0.837579
A2SB	AIH	WC	0.29	ns	0.864529
A2SB	AIH	CC	0.00015	****	1.93455
A2SB	AIH	DC	3e-09	****	3.0695
A2SB	HC	PBC	0.067	*	1.267
A2SB	HC	PSC	0.04	*	1.21367
A2SB	HC	NAFLD	0.85	ns	0.999407
A2SB	HC	WC	0.67	ns	1.03156
A2SB	HC	CC	1.4e-09	****	2.30832
A2SB	HC	DC	6.6e-13	****	3.66256
A2SB	PBC	PSC	0.73	ns	0.957909
A2SB	PBC	NAFLD	0.042	*	0.788801
A2SB	PBC	WC	0.24	ns	0.814181
A2SB	PBC	CC	0.0022	**	1.82188
A2SB	PBC	DC	1.4e-06	****	2.89074
A2SB	PSC	NAFLD	0.044	*	0.823461
A2SB	PSC	WC	0.53	ns	0.849956
A2SB	PSC	CC	6.2e-07	****	1.90194
A2SB	PSC	DC	6.6e-13	****	3.01776
A2SB	NAFLD	WC	0.64	ns	1.03218
A2SB	NAFLD	CC	2.3e-09	****	2.30969
A2SB	NAFLD	DC	1.5e-14	****	3.66473
A2SB	WC	CC	5.4e-05	****	2.23769
A2SB	WC	DC	6.8e-09	****	3.55049
A2SB	CC	DC	0.00015	****	1.58668
A2SG	AIH	HC	0.0099	**	1.00093
A2SG	AIH	PBC	0.52	ns	1.00059
A2SG	AIH	PSC	0.63	ns	0.999387
A2SG	AIH	NAFLD	0.0089	**	1.0008
A2SG	AIH	WC	0.071	*	1.00158
A2SG	AIH	CC	0.0038	**	0.99604
A2SG	AIH	DC	1.5e-08	****	0.988556
A2SG	HC	PBC	0.38	ns	0.999657
A2SG	HC	PSC	0.075	*	0.998459
A2SG	HC	NAFLD	0.44	ns	0.999867
A2SG	HC	WC	0.63	ns	1.00065
A2SG	HC	CC	6.1e-08	****	0.995115
A2SG	HC	DC	2e-12	****	0.987637
A2SG	PBC	PSC	0.63	ns	0.998802
A2SG	PBC	NAFLD	0.15	ns	1.00021
A2SG	PBC	WC	0.49	ns	1.00099
A2SG	PBC	CC	0.0021	***	0.995457
A2SG	PBC	DC	1.3e-07	****	0.987977
A2SG	PSC	NAFLD	0.031	*	1.00141
A2SG	PSC	WC	0.3	ns	1.00219
A2SG	PSC	CC	0.00029	***	0.996651
A2SG	PSC	DC	1.7e-10	****	0.989162
A2SG	NAFLD	WC	0.73	ns	1.00078
A2SG	NAFLD	CC	7.6e-08	****	0.995248
A2SG	NAFLD	DC	5.3e-14	****	0.987769
A2SG	WC	CC	7.3e-05	****	0.994469
A2SG	WC	DC	1.5e-08	****	0.986996
A2SG	CC	DC	2.4e-05	****	0.992486
A4F0GS	AIH	HC	2.9e-05	****	0.964769
A4F0GS	AIH	PBC	0.0034	**	0.952145
A4F0GS	AIH	PSC	0.00074	***	0.959448
A4F0GS	AIH	NAFLD	1.8e-06	****	0.943187
A4F0GS	AIH	WC	0.97	ns	0.999449
A4F0GS	AIH	CC	2.1e-10	****	0.876641
A4F0GS	AIH	DC	3.5e-11	****	0.840465
A4F0GS	HC	PBC	0.23	ns	0.986914
A4F0GS	HC	PSC	0.59	ns	0.994484
A4F0GS	HC	NAFLD	0.019	*	0.97763
A4F0GS	HC	WC	0.0028	**	1.03595
A4F0GS	HC	CC	5.3e-09	****	0.908653
A4F0GS	HC	DC	3.5e-11	****	0.871157
A4F0GS	PBC	PSC	0.59	ns	1.00767
A4F0GS	PBC	NAFLD	0.59	ns	0.990592
A4F0GS	PBC	WC	0.007	**	1.04968
A4F0GS	PBC	CC	0.00074	***	0.920701
A4F0GS	PBC	DC	1.2e-05	****	0.882707
A4F0GS	PSC	NAFLD	0.23	ns	0.983052
A4F0GS	PSC	WC	0.01	**	1.04169
A4F0GS	PSC	CC	5.8e-06	****	0.913693
A4F0GS	PSC	DC	2.2e-09	****	0.875988
A4F0GS	NAFLD	WC	2.7e-05	****	1.05965
A4F0GS	NAFLD	CC	0.00019	****	0.929445
A4F0GS	NAFLD	DC	6.7e-08	****	0.89109
A4F0GS	WC	CC	5.3e-09	****	0.877124
A4F0GS	WC	DC	1.3e-09	****	0.840928
A4F0GS	CC	DC	0.07	ns	0.958734
A4GS	AIH	HC	4.3e-05	****	0.977152
A4GS	AIH	PBC	0.017	**	0.972007
A4GS	AIH	PSC	0.021	*	0.974447
A4GS	AIH	NAFLD	3.8e-06	****	0.953777
A4GS	AIH	WC	0.8	ns	0.99883
A4GS	AIH	CC	2.2e-08	****	0.943912
A4GS	AIH	DC	4.5e-07	****	0.93934
A4GS	HC	PBC	0.45	ns	0.994734
A4GS	HC	PSC	0.38	ns	0.997231
A4GS	HC	NAFLD	0.012	**	0.976078
A4GS	HC	WC	0.0089	**	1.02218
A4GS	HC	CC	4.3e-05	****	0.965983
A4GS	HC	DC	0.00091	***	0.961304
A4GS	PBC	PSC	0.35	ns	1.00251
A4GS	PBC	NAFLD	0.29	ns	0.981245
A4GS	PBC	WC	0.026	*	1.0276
A4GS	PBC	CC	0.037	*	0.971096
A4GS	PBC	DC	0.094	ns	0.966393
A4GS	PSC	NAFLD	0.0038	**	0.978788
A4GS	PSC	WC	0.11	ns	1.02502
A4GS	PSC	CC	1.4e-05	****	0.968665
A4GS	PSC	DC	0.00026	****	0.963973
A4GS	NAFLD	WC	0.00024	****	1.04724
A4GS	NAFLD	CC	0.14	ns	0.989657
A4GS	NAFLD	DC	0.37	ns	0.984864
A4GS	WC	CC	3.8e-06	****	0.945018
A4GS	WC	DC	6.8e-05	****	0.940441
A4GS	CC	DC	0.74	ns	0.995156
A4S	AIH	HC	7.1e-05	****	0.977392
A4S	AIH	PBC	0.021	*	0.972032
A4S	AIH	PSC	0.026	*	0.974867
A4S	AIH	NAFLD	6.8e-06	****	0.952439
A4S	AIH	WC	0.78	ns	0.998161
A4S	AIH	CC	1.7e-08	****	0.937242
A4S	AIH	DC	1.7e-07	****	0.935373
A4S	HC	PBC	0.51	ns	0.994517
A4S	HC	PSC	0.36	ns	0.997417
A4S	HC	NAFLD	0.02	**	0.97447
A4S	HC	WC	0.012	**	1.02125
A4S	HC	CC	1.1e-05	****	0.958921
A4S	HC	DC	0.00018	****	0.957009
A4S	PBC	PSC	0.35	ns	1.00292
A4S	PBC	NAFLD	0.35	ns	0.979843
A4S	PBC	WC	0.029	*	1.02688
A4S	PBC	CC	0.021	*	0.964208
A4S	PBC	DC	0.042	*	0.962286
A4S	PSC	NAFLD	0.006	**	0.976994
A4S	PSC	WC	0.13	ns	1.02389
A4S	PSC	CC	2.8e-06	****	0.961404
A4S	PSC	DC	4.4e-05	****	0.959487
A4S	NAFLD	WC	0.0002	****	1.04801
A4S	NAFLD	CC	0.051	*	0.984044
A4S	NAFLD	DC	0.14	ns	0.982082
A4S	WC	CC	2.1e-06	****	0.938968
A4S	WC	DC	2.1e-05	****	0.937096
A4S	CC	DC	0.87	ns	0.998006
CB	AIH	HC	0.0015	***	0.827864
CB	AIH	PBC	0.99	ns	1.00776
CB	AIH	PSC	0.81	ns	1.00544
CB	AIH	NAFLD	0.0033	**	0.76471
CB	AIH	WC	0.27	ns	0.87138
CB	AIH	CC	2.4e-05	****	2.0473
CB	AIH	DC	1.9e-09	****	3.04109
CB	HC	PBC	0.029	*	1.2173
CB	HC	PSC	0.0026	**	1.2145
CB	HC	NAFLD	0.72	ns	0.923715
CB	HC	WC	0.27	ns	1.05256
CB	HC	CC	1.6e-10	****	2.47299
CB	HC	DC	4.1e-13	****	3.67342
CB	PBC	PSC	0.92	ns	0.9977
CB	PBC	NAFLD	0.009	**	0.758822
CB	PBC	WC	0.27	ns	0.86467
CB	PBC	CC	0.00072	***	2.03153
CB	PBC	DC	1.4e-06	****	3.01768
CB	PSC	NAFLD	0.0014	***	0.760571
CB	PSC	WC	0.24	ns	0.866663
CB	PSC	CC	6.6e-08	****	2.03621
CB	PSC	DC	9.2e-14	****	3.02463
CB	NAFLD	WC	0.18	ns	1.13949
CB	NAFLD	CC	3.9e-10	****	2.67722
CB	NAFLD	DC	7.6e-15	****	3.97679
CB	WC	CC	1.2e-05	****	2.34949
CB	WC	DC	4.6e-09	****	3.48998
CB	CC	DC	0.00097	***	1.48542
CG	AIH	HC	0.00013	****	1.00506
CG	AIH	PBC	0.31	ns	1.00404
CG	AIH	PSC	0.51	ns	0.997455
CG	AIH	NAFLD	0.0013	***	1.00534
CG	AIH	WC	0.4	ns	1.00143
CG	AIH	CC	0.00098	***	0.984406
CG	AIH	DC	4.3e-07	****	0.973083
CG	HC	PBC	0.29	ns	0.998986
CG	HC	PSC	2.3e-06	****	0.992433
CG	HC	NAFLD	0.92	ns	1.00028
CG	HC	WC	0.021	*	0.996385
CG	HC	CC	1.2e-10	****	0.979449
CG	HC	DC	5.3e-13	****	0.968184
CG	PBC	PSC	0.12	ns	0.99344
CG	PBC	NAFLD	0.33	ns	1.00129
CG	PBC	WC	0.78	ns	0.997397
CG	PBC	CC	0.00098	***	0.980443
CG	PBC	DC	7.4e-07	****	0.969167
CG	PSC	NAFLD	1.5e-05	****	1.0079
CG	PSC	WC	0.11	ns	1.00398
CG	PSC	CC	0.0019	**	0.986917
CG	PSC	DC	1.1e-07	****	0.975566
CG	NAFLD	WC	0.026	*	0.996111
CG	NAFLD	CC	2.8e-10	****	0.97918
CG	NAFLD	DC	7.6e-15	****	0.967918
CG	WC	CC	3.1e-05	****	0.983002
CG	WC	DC	1.7e-09	****	0.971696
CG	CC	DC	0.011	**	0.988498
CS	AIH	HC	0.0059	**	1.01029
CS	AIH	PBC	0.26	ns	1.01336
CS	AIH	PSC	0.89	ns	0.997019
CS	AIH	NAFLD	0.0027	**	1.01713
CS	AIH	WC	0.28	ns	1.00542
CS	AIH	CC	0.0003	***	0.954135
CS	AIH	DC	6.7e-06	****	0.944624
CS	HC	PBC	0.71	ns	1.00304
CS	HC	PSC	0.0039	**	0.986862
CS	HC	NAFLD	0.19	ns	1.00677
CS	HC	WC	0.38	ns	0.995181
CS	HC	CC	5.4e-10	****	0.944415
CS	HC	DC	1.1e-12	****	0.935001
CS	PBC	PSC	0.15	ns	0.98387
CS	PBC	NAFLD	0.18	ns	1.00372
CS	PBC	WC	0.87	ns	0.992164
CS	PBC	CC	3.9e-05	****	0.941552
CS	PBC	DC	8.8e-08	****	0.932166
CS	PSC	NAFLD	0.00017	****	1.02017
CS	PSC	WC	0.19	ns	1.00843
CS	PSC	CC	9.1e-06	****	0.956988
CS	PSC	DC	8e-09	****	0.947449
CS	NAFLD	WC	0.049	*	0.988488
CS	NAFLD	CC	5.4e-10	****	0.938063
CS	NAFLD	DC	7.6e-15	****	0.928712
CS	WC	CC	6.7e-06	****	0.948988
CS	WC	DC	8e-09	****	0.939528
CS	CC	DC	0.28	ns	0.990032
IgG1_antenryfuc	AIH	HC	2.5e-05	****	1.7684
IgG1_antenryfuc	AIH	PBC	0.2	ns	1.28353
IgG1_antenryfuc	AIH	PSC	0.5	ns	1.2632
IgG1_antenryfuc	AIH	NAFLD	0.013	**	1.58303
IgG1_antenryfuc	AIH	WC	0.35	ns	1.16483
IgG1_antenryfuc	AIH	CC	0.16	ns	0.671192
IgG1_antenryfuc	AIH	DC	0.0014	***	0.479914
IgG1_antenryfuc	HC	PBC	0.2	ns	0.725812
IgG1_antenryfuc	HC	PSC	0.0014	***	0.714317
IgG1_antenryfuc	HC	NAFLD	0.28	ns	0.895175
IgG1_antenryfuc	HC	WC	0.018	**	0.658693
IgG1_antenryfuc	HC	CC	1.4e-07	****	0.379547
IgG1_antenryfuc	HC	DC	1.3e-09	****	0.271383
IgG1_antenryfuc	PBC	PSC	0.54	ns	0.984162
IgG1_antenryfuc	PBC	NAFLD	0.68	ns	1.23334
IgG1_antenryfuc	PBC	WC	0.75	ns	0.907526
IgG1_antenryfuc	PBC	CC	0.03	*	0.522927
IgG1_antenryfuc	PBC	DC	0.00059	***	0.373902
IgG1_antenryfuc	PSC	NAFLD	0.078	*	1.25319
IgG1_antenryfuc	PSC	WC	0.78	ns	0.922131
IgG1_antenryfuc	PSC	CC	0.038	*	0.531343
IgG1_antenryfuc	PSC	DC	0.0003	****	0.379919
IgG1_antenryfuc	NAFLD	WC	0.16	ns	0.735827
IgG1_antenryfuc	NAFLD	CC	6.6e-05	****	0.423992
IgG1_antenryfuc	NAFLD	DC	1.1e-07	****	0.303162
IgG1_antenryfuc	WC	CC	0.024	*	0.576212
IgG1_antenryfuc	WC	DC	8.5e-05	****	0.412002
IgG1_antenryfuc	CC	DC	0.078	*	0.715017
IgG1_bisection	AIH	HC	0.0014	***	0.828245
IgG1_bisection	AIH	PBC	0.37	ns	0.942319
IgG1_bisection	AIH	PSC	0.33	ns	0.964639
IgG1_bisection	AIH	NAFLD	0.069	*	0.91918
IgG1_bisection	AIH	WC	0.97	ns	1.00001
IgG1_bisection	AIH	CC	0.0011	***	1.22466
IgG1_bisection	AIH	DC	0.054	*	1.08656
IgG1_bisection	HC	PBC	0.23	ns	1.13773
IgG1_bisection	HC	PSC	0.11	ns	1.16468
IgG1_bisection	HC	NAFLD	0.26	ns	1.10979
IgG1_bisection	HC	WC	0.038	*	1.20739
IgG1_bisection	HC	CC	2e-06	****	1.47862
IgG1_bisection	HC	DC	3.2e-05	****	1.31189
IgG1_bisection	PBC	PSC	0.88	ns	1.02369
IgG1_bisection	PBC	NAFLD	0.51	ns	0.975445
IgG1_bisection	PBC	WC	0.19	ns	1.06122
IgG1_bisection	PBC	CC	0.0031	***	1.29962
IgG1_bisection	PBC	DC	0.016	**	1.15307
IgG1_bisection	PSC	NAFLD	0.45	ns	0.952875
IgG1_bisection	PSC	WC	0.37	ns	1.03667
IgG1_bisection	PSC	CC	0.0002	****	1.26955
IgG1_bisection	PSC	DC	0.0077	**	1.12639
IgG1_bisection	NAFLD	WC	0.11	ns	1.08794
IgG1_bisection	NAFLD	CC	3.2e-05	****	1.33234
IgG1_bisection	NAFLD	DC	0.00053	****	1.1821
IgG1_bisection	WC	CC	0.0065	**	1.22465
IgG1_bisection	WC	DC	0.11	ns	1.08655
IgG1_bisection	CC	DC	0.13	ns	0.887236
IgG1_galactosylation	AIH	HC	1.6e-06	****	1.17407
IgG1_galactosylation	AIH	PBC	0.53	ns	1.03325
IgG1_galactosylation	AIH	PSC	0.61	ns	0.943192
IgG1_galactosylation	AIH	NAFLD	0.004	**	1.12424
IgG1_galactosylation	AIH	WC	0.33	ns	1.08309
IgG1_galactosylation	AIH	CC	0.14	ns	0.898377
IgG1_galactosylation	AIH	DC	6.7e-06	****	0.742184
IgG1_galactosylation	HC	PBC	0.019	**	0.880057
IgG1_galactosylation	HC	PSC	6.7e-06	****	0.803351
IgG1_galactosylation	HC	NAFLD	0.14	ns	0.957557
IgG1_galactosylation	HC	WC	0.028	*	0.922511
IgG1_galactosylation	HC	CC	7.7e-08	****	0.765181
IgG1_galactosylation	HC	DC	5.3e-12	****	0.632145
IgG1_galactosylation	PBC	PSC	0.33	ns	0.91284
IgG1_galactosylation	PBC	NAFLD	0.14	ns	1.08806
IgG1_galactosylation	PBC	WC	0.61	ns	1.04824
IgG1_galactosylation	PBC	CC	0.13	ns	0.869467
IgG1_galactosylation	PBC	DC	2.9e-05	****	0.7183
IgG1_galactosylation	PSC	NAFLD	0.0026	**	1.19195
IgG1_galactosylation	PSC	WC	0.22	ns	1.14833
IgG1_galactosylation	PSC	CC	0.47	ns	0.952486
IgG1_galactosylation	PSC	DC	0.00017	****	0.786885
IgG1_galactosylation	NAFLD	WC	0.33	ns	0.9634
IgG1_galactosylation	NAFLD	CC	3.8e-05	****	0.799096
IgG1_galactosylation	NAFLD	DC	8.9e-11	****	0.660164
IgG1_galactosylation	WC	CC	0.064	*	0.829455
IgG1_galactosylation	WC	DC	8.5e-05	****	0.685244
IgG1_galactosylation	CC	DC	0.00029	***	0.826138
IgG1_sialylation	AIH	HC	0.00021	****	1.21828
IgG1_sialylation	AIH	PBC	0.6	ns	1.07784
IgG1_sialylation	AIH	PSC	0.93	ns	0.987616
IgG1_sialylation	AIH	NAFLD	0.27	ns	1.09538
IgG1_sialylation	AIH	WC	0.39	ns	1.19393
IgG1_sialylation	AIH	CC	0.35	ns	0.956414
IgG1_sialylation	AIH	DC	0.00037	****	0.755204
IgG1_sialylation	HC	PBC	0.09	*	0.884723
IgG1_sialylation	HC	PSC	0.0012	***	0.810666
IgG1_sialylation	HC	NAFLD	0.064	*	0.899118
IgG1_sialylation	HC	WC	0.27	ns	0.980013
IgG1_sialylation	HC	CC	6.3e-06	****	0.785054
IgG1_sialylation	HC	DC	2.9e-10	****	0.619895
IgG1_sialylation	PBC	PSC	0.56	ns	0.916293
IgG1_sialylation	PBC	NAFLD	0.68	ns	1.01627
IgG1_sialylation	PBC	WC	0.6	ns	1.10771
IgG1_sialylation	PBC	CC	0.27	ns	0.887344
IgG1_sialylation	PBC	DC	0.00092	***	0.700665
IgG1_sialylation	PSC	NAFLD	0.28	ns	1.10911
IgG1_sialylation	PSC	WC	0.44	ns	1.2089
IgG1_sialylation	PSC	CC	0.44	ns	0.968406
IgG1_sialylation	PSC	DC	0.0012	***	0.764674
IgG1_sialylation	NAFLD	WC	0.93	ns	1.08997
IgG1_sialylation	NAFLD	CC	0.032	*	0.873137
IgG1_sialylation	NAFLD	DC	5.9e-06	****	0.689447
IgG1_sialylation	WC	CC	0.074	*	0.801064
IgG1_sialylation	WC	DC	0.0012	***	0.632537
IgG1_sialylation	CC	DC	0.0028	**	0.789621
IgG23_fucosylation	AIH	HC	0.00077	****	1.00363
IgG23_fucosylation	AIH	PBC	0.19	*	1.00276
IgG23_fucosylation	AIH	PSC	0.053	**	1.00239
IgG23_fucosylation	AIH	NAFLD	0.0043	***	1.00366
IgG23_fucosylation	AIH	WC	0.7	ns	1.0003
IgG23_fucosylation	AIH	CC	0.27	ns	1.00235
IgG23_fucosylation	AIH	DC	0.00013	****	1.00498
IgG23_fucosylation	HC	PBC	1	ns	0.999138
IgG23_fucosylation	HC	PSC	0.85	ns	0.998763
IgG23_fucosylation	HC	NAFLD	0.91	ns	1.00003
IgG23_fucosylation	HC	WC	0.27	ns	0.996687
IgG23_fucosylation	HC	CC	0.29	ns	0.998726
IgG23_fucosylation	HC	DC	0.35	ns	1.00135
IgG23_fucosylation	PBC	PSC	0.85	ns	0.999624
IgG23_fucosylation	PBC	NAFLD	1	ns	1.00089
IgG23_fucosylation	PBC	WC	0.45	ns	0.997546
IgG23_fucosylation	PBC	CC	0.54	ns	0.999587
IgG23_fucosylation	PBC	DC	0.58	ns	1.00221
IgG23_fucosylation	PSC	NAFLD	0.85	ns	1.00127
IgG23_fucosylation	PSC	WC	0.45	ns	0.997921
IgG23_fucosylation	PSC	CC	0.53	ns	0.999963
IgG23_fucosylation	PSC	DC	0.27	ns	1.00259
IgG23_fucosylation	NAFLD	WC	0.35	ns	0.996655
IgG23_fucosylation	NAFLD	CC	0.38	ns	0.998694
IgG23_fucosylation	NAFLD	DC	0.27	ns	1.00132
IgG23_fucosylation	WC	CC	0.73	ns	1.00205
IgG23_fucosylation	WC	DC	0.11	*	1.00468
IgG23_fucosylation	CC	DC	0.076	*	1.00262
IgG23_galactosylation	AIH	HC	0.0068	**	1.11421
IgG23_galactosylation	AIH	PBC	0.34	ns	1.10461
IgG23_galactosylation	AIH	PSC	0.58	ns	0.955049
IgG23_galactosylation	AIH	NAFLD	0.16	ns	1.09665
IgG23_galactosylation	AIH	WC	0.96	ns	1.07596
IgG23_galactosylation	AIH	CC	0.084	*	0.902074
IgG23_galactosylation	AIH	DC	8.3e-07	****	0.703264
IgG23_galactosylation	HC	PBC	0.61	ns	0.991381
IgG23_galactosylation	HC	PSC	0.0068	**	0.857153
IgG23_galactosylation	HC	NAFLD	0.56	ns	0.98424
IgG23_galactosylation	HC	WC	0.21	ns	0.965668
IgG23_galactosylation	HC	CC	9.2e-06	****	0.809608
IgG23_galactosylation	HC	DC	1.1e-10	****	0.631177
IgG23_galactosylation	PBC	PSC	0.2	ns	0.864605
IgG23_galactosylation	PBC	NAFLD	0.96	ns	0.992797
IgG23_galactosylation	PBC	WC	0.58	ns	0.974064
IgG23_galactosylation	PBC	CC	0.015	**	0.816647
IgG23_galactosylation	PBC	DC	4.4e-06	****	0.636664
IgG23_galactosylation	PSC	NAFLD	0.065	*	1.14827
IgG23_galactosylation	PSC	WC	0.61	ns	1.1266
IgG23_galactosylation	PSC	CC	0.47	ns	0.944532
IgG23_galactosylation	PSC	DC	0.00011	****	0.736365
IgG23_galactosylation	NAFLD	WC	0.56	ns	0.981131
IgG23_galactosylation	NAFLD	CC	0.00031	****	0.822572
IgG23_galactosylation	NAFLD	DC	8.1e-10	****	0.641284
IgG23_galactosylation	WC	CC	0.2	ns	0.838391
IgG23_galactosylation	WC	DC	0.00031	****	0.653617
IgG23_galactosylation	CC	DC	0.00031	****	0.779608
MHy	AIH	HC	7.6e-05	****	1.28838
MHy	AIH	PBC	0.019	**	1.23841
MHy	AIH	PSC	0.56	ns	1.06428
MHy	AIH	NAFLD	0.00047	***	1.37092
MHy	AIH	WC	0.068	*	0.837283
MHy	AIH	CC	3.8e-05	****	0.745131
MHy	AIH	DC	0.069	*	1.11668
MHy	HC	PBC	0.91	ns	0.961215
MHy	HC	PSC	0.0063	**	0.826057
MHy	HC	NAFLD	0.42	ns	1.06407
MHy	HC	WC	0.0014	***	0.649872
MHy	HC	CC	5.2e-08	****	0.578347
MHy	HC	DC	0.15	ns	0.866735
MHy	PBC	PSC	0.092	ns	0.859389
MHy	PBC	NAFLD	0.67	ns	1.107
MHy	PBC	WC	0.029	*	0.676095
MHy	PBC	CC	0.00012	****	0.601683
MHy	PBC	DC	0.22	ns	0.901707
MHy	PSC	NAFLD	0.0063	**	1.28813
MHy	PSC	WC	0.052	*	0.786715
MHy	PSC	CC	3.5e-05	****	0.700129
MHy	PSC	DC	0.34	ns	1.04924
MHy	NAFLD	WC	0.0014	***	0.610743
MHy	NAFLD	CC	3.5e-07	****	0.543525
MHy	NAFLD	DC	0.1	ns	0.814549
MHy	WC	CC	0.54	ns	0.88994
MHy	WC	DC	0.019	**	1.3337
MHy	CC	DC	1.1e-05	****	1.49864
MM	AIH	HC	6.4e-05	****	1.01536
MM	AIH	PBC	0.53	ns	1.00722
MM	AIH	PSC	0.019	*	1.01232
MM	AIH	NAFLD	0.0039	**	1.01164
MM	AIH	WC	0.34	ns	1.00885
MM	AIH	CC	4.7e-07	****	0.958442
MM	AIH	DC	3.8e-08	****	0.954757
MM	HC	PBC	0.24	ns	0.991983
MM	HC	PSC	0.58	ns	0.997
MM	HC	NAFLD	0.76	ns	0.996336
MM	HC	WC	0.24	ns	0.993589
MM	HC	CC	1.4e-10	****	0.94394
MM	HC	DC	1.4e-10	****	0.94031
MM	PBC	PSC	0.53	ns	1.00506
MM	PBC	NAFLD	0.25	ns	1.00439
MM	PBC	WC	0.93	ns	1.00162
MM	PBC	CC	5.5e-05	****	0.951569
MM	PBC	DC	3.4e-05	****	0.94791
MM	PSC	NAFLD	0.58	ns	0.999334
MM	PSC	WC	0.53	ns	0.996579
MM	PSC	CC	4.3e-09	****	0.94678
MM	PSC	DC	7.8e-10	****	0.94314
MM	NAFLD	WC	0.3	ns	0.997243
MM	NAFLD	CC	6.8e-09	****	0.947411
MM	NAFLD	DC	4.4e-09	****	0.943768
MM	WC	CC	4.2e-05	****	0.950031
MM	WC	DC	3.4e-05	****	0.946377
MM	CC	DC	0.59	ns	0.996155
TA2FG0S0	AIH	HC	0.00012	****	0.579943
TA2FG0S0	AIH	PBC	0.3	ns	0.67595
TA2FG0S0	AIH	PSC	0.5	ns	1.15233
TA2FG0S0	AIH	NAFLD	0.0013	***	0.54732
TA2FG0S0	AIH	WC	0.43	ns	0.888089
TA2FG0S0	AIH	CC	0.0014	***	2.22771
TA2FG0S0	AIH	DC	7.1e-07	****	3.08833
TA2FG0S0	HC	PBC	0.3	ns	1.16555
TA2FG0S0	HC	PSC	1.5e-06	****	1.98698
TA2FG0S0	HC	NAFLD	0.95	ns	0.943748
TA2FG0S0	HC	WC	0.017	*	1.53134
TA2FG0S0	HC	CC	1.8e-10	****	3.84125
TA2FG0S0	HC	DC	5.3e-13	****	5.32523
TA2FG0S0	PBC	PSC	0.12	ns	1.70476
TA2FG0S0	PBC	NAFLD	0.32	ns	0.809705
TA2FG0S0	PBC	WC	0.78	ns	1.31384
TA2FG0S0	PBC	CC	0.0013	***	3.29567
TA2FG0S0	PBC	DC	1.5e-06	****	4.56887
TA2FG0S0	PSC	NAFLD	1.4e-05	****	0.474967
TA2FG0S0	PSC	WC	0.12	ns	0.770688
TA2FG0S0	PSC	CC	0.0029	**	1.93321
TA2FG0S0	PSC	DC	2.8e-07	****	2.68007
TA2FG0S0	NAFLD	WC	0.024	*	1.62261
TA2FG0S0	NAFLD	CC	2.8e-10	****	4.07021
TA2FG0S0	NAFLD	DC	7.6e-15	****	5.64264
TA2FG0S0	WC	CC	6.7e-05	****	2.50843
TA2FG0S0	WC	DC	1.7e-09	****	3.4775
TA2FG0S0	CC	DC	0.012	**	1.38633
TA2FS0	AIH	HC	0.0068	**	0.80897
TA2FS0	AIH	PBC	0.28	ns	0.757793
TA2FS0	AIH	PSC	0.94	ns	1.03798
TA2FS0	AIH	NAFLD	0.0026	**	0.670973
TA2FS0	AIH	WC	0.35	ns	0.894953
TA2FS0	AIH	CC	0.00053	***	1.86532
TA2FS0	AIH	DC	8.1e-06	****	2.05789
TA2FS0	HC	PBC	0.72	ns	0.936739
TA2FS0	HC	PSC	0.0035	**	1.28309
TA2FS0	HC	NAFLD	0.18	ns	0.829416
TA2FS0	HC	WC	0.35	ns	1.10629
TA2FS0	HC	CC	1.4e-09	****	2.3058
TA2FS0	HC	DC	1.3e-12	****	2.54384
TA2FS0	PBC	PSC	0.14	ns	1.36974
TA2FS0	PBC	NAFLD	0.18	ns	0.885429
TA2FS0	PBC	WC	0.87	ns	1.181
TA2FS0	PBC	CC	7.4e-05	****	2.46152
TA2FS0	PBC	DC	1.5e-07	****	2.71564
TA2FS0	PSC	NAFLD	0.0002	****	0.64642
TA2FS0	PSC	WC	0.22	ns	0.862204
TA2FS0	PSC	CC	3e-05	****	1.79706
TA2FS0	PSC	DC	2.9e-08	****	1.98259
TA2FS0	NAFLD	WC	0.036	*	1.33381
TA2FS0	NAFLD	CC	1.3e-09	****	2.78003
TA2FS0	NAFLD	DC	7.6e-15	****	3.06703
TA2FS0	WC	CC	1.9e-05	****	2.08427
TA2FS0	WC	DC	1.4e-08	****	2.29944
TA2FS0	CC	DC	0.28	ns	1.10324
THy	AIH	HC	2.2e-05	****	0.833257
THy	AIH	PBC	0.093	ns	0.884538
THy	AIH	PSC	0.74	ns	1.02666
THy	AIH	NAFLD	0.0098	**	0.908927
THy	AIH	WC	0.24	ns	1.1532
THy	AIH	CC	7.4e-09	****	1.56369
THy	AIH	DC	0.001	***	1.27291
THy	HC	PBC	0.32	ns	1.06154
THy	HC	PSC	0.0019	***	1.2321
THy	HC	NAFLD	0.79	ns	1.09081
THy	HC	WC	0.0018	***	1.38397
THy	HC	CC	4.7e-12	****	1.87661
THy	HC	DC	7.4e-09	****	1.52763
THy	PBC	PSC	0.3	ns	1.16067
THy	PBC	NAFLD	0.6	ns	1.02757
THy	PBC	WC	0.082	ns	1.30374
THy	PBC	CC	1.7e-06	****	1.76781
THy	PBC	DC	0.00092	***	1.43906
THy	PSC	NAFLD	0.041	*	0.885326
THy	PSC	WC	0.26	ns	1.12326
THy	PSC	CC	8.2e-11	****	1.52309
THy	PSC	DC	0.00063	***	1.23985
THy	NAFLD	WC	0.0068	**	1.26875
THy	NAFLD	CC	7.4e-13	****	1.72037
THy	NAFLD	DC	1.5e-06	****	1.40045
THy	WC	CC	1.3e-05	****	1.35596
THy	WC	DC	0.15	ns	1.1038
THy	CC	DC	0.0023	**	0.814037

## Sheet: S8 Cirrhosis (1)
Table S8. Differences in the glycosylation derived traits between viral and alcoholic patients' cirrhosis groups and healthy controls. To account for multiple testing, p-values have been corrected by the Benjamini-Hochberg procedure to 5% FDR. Fold changes have been calculated by dividing the median of Group 2 by the median of Group 1.
Derived trait	Group 1	Group 2	p-value	Significance	Fold change
A2B	CC	DC	0.00014	***	1.45686
A2B	CC	HC	1.2e-10	****	0.425876
A2B	CC	WC	1.3e-05	****	0.441874
A2B	DC	HC	3e-13	****	0.292325
A2B	DC	WC	2.3e-09	****	0.303307
A2B	HC	WC	0.3	ns	1.03756
A2F0B	CC	DC	0.00028	***	1.67371
A2F0B	CC	HC	2.6e-10	****	0.499905
A2F0B	CC	WC	8.1e-07	****	0.513829
A2F0B	DC	HC	6e-13	****	0.298682
A2F0B	DC	WC	3.6e-10	****	0.307001
A2F0B	HC	WC	0.55	ns	1.02785
A2F0G	CC	DC	0.00026	***	0.991554
A2F0G	CC	HC	5.3e-10	****	1.00552
A2F0G	CC	WC	1.5e-06	****	1.0057
A2F0G	DC	HC	1.2e-12	****	1.01409
A2F0G	DC	WC	1.5e-09	****	1.01426
A2F0G	HC	WC	0.89	ns	1.00017
A2F0S0B	CC	DC	1.9e-07	****	1.24096
A2F0S0B	CC	HC	3.6e-10	****	0.668184
A2F0S0B	CC	WC	2.7e-05	****	0.752465
A2F0S0B	DC	HC	3.7e-13	****	0.538442
A2F0S0B	DC	WC	3.6e-10	****	0.606359
A2F0S0B	HC	WC	0.021	*	1.12614
A2F0S0G	CC	DC	3.6e-05	****	0.86634
A2F0S0G	CC	HC	4.2e-11	****	1.17281
A2F0S0G	CC	WC	1.5e-05	****	1.14486
A2F0S0G	DC	HC	7.8e-13	****	1.35375
A2F0S0G	DC	WC	3.4e-09	****	1.32149
A2F0S0G	HC	WC	0.22	ns	0.976166
A2FB	CC	DC	0.00025	***	1.18827
A2FB	CC	HC	1.8e-08	****	0.72655
A2FB	CC	WC	0.0015	**	0.770881
A2FB	DC	HC	2.1e-12	****	0.611437
A2FB	DC	WC	7.1e-07	****	0.648744
A2FB	HC	WC	0.36	ns	1.06101
A2FG	CC	DC	0.45	ns	0.991709
A2FG	CC	HC	2e-06	****	1.08365
A2FG	CC	WC	0.057	*	1.05244
A2FG	DC	HC	1.3e-09	****	1.09271
A2FG	DC	WC	0.0031	**	1.06124
A2FG	HC	WC	0.1	ns	0.971198
A2FS0B	CC	DC	0.033	*	1.07251
A2FS0B	CC	HC	7.3e-07	****	0.755722
A2FS0B	CC	WC	0.05	*	0.886027
A2FS0B	DC	HC	1.2e-10	****	0.704629
A2FS0B	DC	WC	4.5e-05	****	0.826124
A2FS0B	HC	WC	0.011	**	1.17242
A2FS0G	CC	DC	0.00072	***	0.874797
A2FS0G	CC	HC	3.7e-07	****	1.27151
A2FS0G	CC	WC	0.14	ns	1.11044
A2FS0G	DC	HC	1e-11	****	1.45349
A2FS0G	DC	WC	0.00012	****	1.26936
A2FS0G	HC	WC	0.04	*	0.873319
A2FSB	CC	DC	0.00043	***	1.21422
A2FSB	CC	HC	7.1e-07	****	0.746447
A2FSB	CC	WC	0.0033	**	0.740371
A2FSB	DC	HC	3.9e-12	****	0.614752
A2FSB	DC	WC	7.1e-07	****	0.609748
A2FSB	HC	WC	0.79	ns	0.99186
A2FSG	CC	DC	2.3e-05	****	0.991405
A2FSG	CC	HC	5.6e-06	****	1.00587
A2FSG	CC	WC	0.0036	**	1.00421
A2FSG	DC	HC	4.2e-12	****	1.01459
A2FSG	DC	WC	4.3e-07	****	1.01292
A2FSG	HC	WC	0.89	ns	0.998358
A2G	CC	DC	0.0078	**	0.981833
A2G	CC	HC	1.5e-10	****	1.04481
A2G	CC	WC	4.7e-06	****	1.03967
A2G	DC	HC	2.4e-13	****	1.06414
A2G	DC	WC	2e-10	****	1.0589
A2G	HC	WC	0.097	ns	0.995077
A2S0B	CC	DC	0.0082	**	1.11162
A2S0B	CC	HC	6.6e-08	****	0.742673
A2S0B	CC	WC	0.02	*	0.859362
A2S0B	DC	HC	1.3e-11	****	0.668099
A2S0B	DC	WC	1.1e-06	****	0.773071
A2S0B	HC	WC	0.0082	**	1.15712
A2S0G	CC	DC	0.00049	***	0.871171
A2S0G	CC	HC	5.6e-08	****	1.2683
A2S0G	CC	WC	0.09	ns	1.12997
A2S0G	DC	HC	3.4e-12	****	1.45586
A2S0G	DC	WC	3.3e-05	****	1.29707
A2S0G	HC	WC	0.029	*	0.890933
A2SB	CC	DC	7.1e-05	****	1.58668
A2SB	CC	HC	6e-10	****	0.433216
A2SB	CC	WC	2.9e-05	****	0.44689
A2SB	DC	HC	4.2e-13	****	0.273033
A2SB	DC	WC	3.4e-09	****	0.281651
A2SB	HC	WC	0.57	ns	1.03156
A2SG	CC	DC	1.2e-05	****	0.992486
A2SG	CC	HC	2.6e-08	****	1.00491
A2SG	CC	WC	3.1e-05	****	1.00556
A2SG	DC	HC	8.4e-13	****	1.01252
A2SG	DC	WC	7.4e-09	****	1.01318
A2SG	HC	WC	0.56	ns	1.00065
A4F0GS	CC	DC	0.055	ns	0.958734
A4F0GS	CC	HC	2e-09	****	1.10053
A4F0GS	CC	WC	2e-09	****	1.14009
A4F0GS	DC	HC	1.3e-11	****	1.1479
A4F0GS	DC	WC	5.4e-10	****	1.18916
A4F0GS	HC	WC	0.002	**	1.03595
A4GS	CC	DC	0.71	ns	0.995156
A4GS	CC	HC	2.9e-05	****	1.03521
A4GS	CC	WC	2.6e-06	****	1.05818
A4GS	DC	HC	0.00054	***	1.04025
A4GS	DC	WC	3.9e-05	****	1.06333
A4GS	HC	WC	0.005	**	1.02218
A4S	CC	DC	0.87	ns	0.998006
A4S	CC	HC	7e-06	****	1.04284
A4S	CC	WC	1.4e-06	****	1.065
A4S	DC	HC	9.4e-05	****	1.04492
A4S	DC	WC	1.1e-05	****	1.06713
A4S	HC	WC	0.0065	**	1.02125
CB	CC	DC	0.00054	***	1.48542
CB	HC	CC	6.9e-11	****	2.47299
CB	CC	WC	6.7e-06	****	0.425625
CB	HC	DC	2.6e-13	****	3.67342
CB	DC	WC	2.3e-09	****	0.286535
CB	HC	WC	0.21	ns	1.05256
CG	CC	DC	0.0082	**	0.988498
CG	CC	HC	4e-11	****	1.02098
CG	CC	WC	1.8e-05	****	1.01729
CG	DC	HC	2.3e-13	****	1.03286
CG	DC	WC	6.1e-10	****	1.02913
CG	HC	WC	0.014	*	0.996385
CS	CC	DC	0.28	ns	0.990032
CS	CC	HC	2.3e-10	****	1.05886
CS	CC	WC	3.2e-06	****	1.05375
CS	DC	HC	4.5e-13	****	1.06952
CS	DC	WC	3.4e-09	****	1.06436
CS	HC	WC	0.34	ns	0.995181
CirrhosisTest	CC	DC	0.0019	**	1.63934
CirrhosisTest	CC	HC	3.7e-11	****	0.163934
CirrhosisTest	CC	WC	8.6e-06	****	0.192623
CirrhosisTest	DC	HC	2.2e-13	****	0.1
CirrhosisTest	DC	WC	3.5e-07	****	0.1175
CirrhosisTest	HC	WC	0.69	ns	1.175
IgG1_antenryfuc	CC	DC	0.047	*	0.715017
IgG1_antenryfuc	CC	HC	4.6e-08	****	2.63472
IgG1_antenryfuc	CC	WC	0.013	*	1.73547
IgG1_antenryfuc	DC	HC	2.9e-10	****	3.68483
IgG1_antenryfuc	DC	WC	3.6e-05	****	2.42718
IgG1_antenryfuc	HC	WC	0.012	**	0.658693
IgG1_bisection	CC	DC	0.083	ns	0.887236
IgG1_bisection	CC	HC	4.3e-07	****	0.676306
IgG1_bisection	CC	WC	0.0042	**	0.816562
IgG1_bisection	DC	HC	1e-05	****	0.762262
IgG1_bisection	DC	WC	0.07	ns	0.920344
IgG1_bisection	HC	WC	0.024	*	1.20739
IgG1_galactosylation	CC	DC	0.00017	***	0.826138
IgG1_galactosylation	CC	HC	2.5e-08	****	1.30688
IgG1_galactosylation	CC	WC	0.036	*	1.20561
IgG1_galactosylation	DC	HC	1.1e-12	****	1.58192
IgG1_galactosylation	DC	WC	5.5e-05	****	1.45933
IgG1_galactosylation	HC	WC	0.018	*	0.922511
IgG1_sialylation	CC	DC	0.0015	**	0.789621
IgG1_sialylation	CC	HC	2e-06	****	1.2738
IgG1_sialylation	CC	WC	0.041	*	1.24834
IgG1_sialylation	DC	HC	6.3e-11	****	1.61318
IgG1_sialylation	DC	WC	0.00078	***	1.58093
IgG1_sialylation	HC	WC	0.16	ns	0.980013
IgG23_fucosylation	CC	DC	0.069	*	1.00262
IgG23_fucosylation	CC	HC	0.19	ns	1.00128
IgG23_fucosylation	CC	WC	0.57	ns	0.997958
IgG23_fucosylation	DC	HC	0.2	ns	0.998655
IgG23_fucosylation	DC	WC	0.069	*	0.995346
IgG23_fucosylation	HC	WC	0.19	ns	0.996687
IgG23_galactosylation	CC	DC	0.00015	****	0.779608
IgG23_galactosylation	CC	HC	4.9e-06	****	1.23517
IgG23_galactosylation	CC	WC	0.13	ns	1.19276
IgG23_galactosylation	DC	HC	2.4e-11	****	1.58434
IgG23_galactosylation	DC	WC	0.00015	****	1.52995
IgG23_galactosylation	HC	WC	0.13	ns	0.965668
MHy	CC	DC	3.4e-06	****	1.49864
MHy	CC	HC	1.1e-08	****	1.72907
MHy	CC	WC	0.48	ns	1.12367
MHy	DC	HC	0.14	ns	1.15376
MHy	DC	WC	0.014	**	0.749794
MHy	HC	WC	0.001	***	0.649872
MM	CC	DC	0.55	ns	0.996155
MM	CC	HC	2.9e-11	****	1.05939
MM	CC	WC	2.5e-05	****	1.0526
MM	DC	HC	2.9e-11	****	1.06348
MM	DC	WC	2.4e-05	****	1.05666
MM	HC	WC	0.16	ns	0.993589
TA2FG0S0	CC	DC	0.0086	**	1.38633
TA2FG0S0	CC	HC	5.7e-11	****	0.260332
TA2FG0S0	CC	WC	3.9e-05	****	0.398656
TA2FG0S0	DC	HC	2.3e-13	****	0.187785
TA2FG0S0	DC	WC	6.1e-10	****	0.287563
TA2FG0S0	HC	WC	0.011	*	1.53134
TA2FS0	CC	DC	0.27	ns	1.10324
TA2FS0	CC	HC	6e-10	****	0.433689
TA2FS0	CC	WC	9.4e-06	****	0.479785
TA2FS0	DC	HC	5.6e-13	****	0.393106
TA2FS0	DC	WC	5e-09	****	0.434888
TA2FS0	HC	WC	0.32	ns	1.10629
THy	CC	DC	0.0014	**	0.814037
THy	CC	HC	2e-12	****	0.532877
THy	CC	WC	7.4e-06	****	0.737487
THy	DC	HC	4e-09	****	0.65461
THy	DC	WC	0.11	ns	0.905963
THy	HC	WC	0.0013	***	1.38397

## Sheet: S9 Cirrhosis (2)
Table S9. Differences in the glycosylation derived traits between cirrhosis groups in the cohort with AIH and non-AIH background. To account for multiple testing, p-values have been corrected by the Benjamini-Hochberg procedure to 5% FDR. Fold changes have been calculated by dividing the median of Group 2 by the median of Group 1.
Derived trait	Group 1	Group 2	p-value	Significance	Fold change
A2B	HC	DC	1.1e-12	****	0.292325
A2B	AIH/WC	DC	3.4e-12	****	3.22286
A2B	HC	CC	2.8e-10	****	0.425876
A2B	WC	DC	4.6e-09	****	1.14009
A2B	AIH/WC	CC	6.7e-07	****	2.2122
A2B	WC	CC	3.1e-05	****	0.441874
A2B	AIH/CC	DC	9.3e-05	****	2.2553
A2B	CC	DC	0.0003	***	1.45686
A2B	HC	AIH/CC	0.00051	***	0.65928
A2B	HC	AIH/DC	0.014	**	0.40168
A2B	WC	AIH/DC	0.039	*	0.416769
A2B	AIH/WC	AIH/DC	0.048	*	0.452001
A2B	AIH/CC	CC	0.049	*	0.699781
A2B	AIH/WC	AIH/CC	0.049	*	0.684046
A2B	WC	AIH/CC	0.049	*	1.54806
A2B	AIH/DC	DC	0.15	ns	1.37408
A2B	HC	AIH/WC	0.19	ns	0.942124
A2B	HC	WC	0.35	ns	1.03756
A2B	AIH/CC	AIH/DC	0.49	ns	1.21853
A2B	AIH/WC	WC	0.91	ns	1.20271
A2B	CC	AIH/DC	1	ns	0.943185
A2F0B	HC	DC	2.1e-12	****	0.298682
A2F0B	AIH/WC	DC	6.5e-12	****	3.25952
A2F0B	HC	CC	6.1e-10	****	0.499905
A2F0B	WC	DC	9.4e-10	****	0.307001
A2F0B	AIH/WC	CC	4.9e-07	****	1.94749
A2F0B	WC	CC	1.9e-06	****	0.513829
A2F0B	AIH/CC	DC	0.00014	****	2.20047
A2F0B	CC	DC	0.00061	***	1.67371
A2F0B	HC	AIH/CC	0.0041	**	0.657238
A2F0B	HC	AIH/DC	0.025	*	0.682166
A2F0B	AIH/CC	CC	0.026	*	1.18008
A2F0B	AIH/WC	AIH/DC	0.049	*	0.426355
A2F0B	WC	AIH/CC	0.052	*	0.675545
A2F0B	WC	AIH/DC	0.052	*	0.488797
A2F0B	AIH/WC	AIH/CC	0.065	*	0.675089
A2F0B	AIH/DC	DC	0.19	ns	1.59217
A2F0B	HC	AIH/WC	0.3	ns	0.973558
A2F0B	AIH/CC	AIH/DC	0.4	ns	1.15589
A2F0B	HC	WC	0.6	ns	1.02785
A2F0B	AIH/WC	WC	0.88	ns	0.895129
A2F0B	CC	AIH/DC	1	ns	0.951282
A2F0G	HC	DC	4.1e-12	****	1.01409
A2F0G	AIH/WC	DC	3.6e-11	****	1.45349
A2F0G	HC	CC	1.2e-09	****	1.00552
A2F0G	WC	DC	4e-09	****	1.01426
A2F0G	AIH/WC	CC	1.5e-06	****	0.995345
A2F0G	WC	CC	3.5e-06	****	1.0057
A2F0G	AIH/CC	DC	0.00057	***	0.989179
A2F0G	CC	DC	0.00057	***	0.991554
A2F0G	HC	AIH/CC	0.0051	**	1.00311
A2F0G	WC	AIH/CC	0.028	*	1.31473
A2F0G	HC	AIH/DC	0.036	*	1.00552
A2F0G	WC	AIH/DC	0.057	*	1.0057
A2F0G	AIH/WC	AIH/CC	0.067	*	1.00227
A2F0G	AIH/CC	CC	0.1	ns	0.997605
A2F0G	AIH/WC	AIH/DC	0.1	ns	1.00468
A2F0G	AIH/DC	DC	0.11	ns	0.991555
A2F0G	HC	AIH/WC	0.2	ns	1.00084
A2F0G	AIH/WC	WC	0.37	ns	1.00102
A2F0G	AIH/CC	AIH/DC	0.62	ns	0.997603
A2F0G	HC	WC	0.89	ns	0.998358
A2F0G	CC	AIH/DC	0.9	ns	1.00068
A2F0S0B	AIH/WC	DC	5.1e-14	****	1.78517
A2F0S0B	HC	DC	6.5e-13	****	0.538442
A2F0S0B	HC	CC	9.4e-10	****	0.668184
A2F0S0B	WC	DC	9.4e-10	****	0.606359
A2F0S0B	AIH/WC	CC	3.2e-07	****	1.43854
A2F0S0B	CC	DC	4.5e-07	****	1.24096
A2F0S0B	AIH/CC	DC	1.5e-05	****	1.46443
A2F0S0B	WC	CC	5.9e-05	****	0.752465
A2F0S0B	HC	AIH/CC	0.00013	****	0.788511
A2F0S0B	AIH/WC	AIH/CC	0.018	**	0.820333
A2F0S0B	HC	AIH/DC	0.025	*	0.65843
A2F0S0B	AIH/CC	CC	0.028	*	1.00329
A2F0S0B	HC	WC	0.034	*	1.12614
A2F0S0B	AIH/WC	AIH/DC	0.042	*	0.709697
A2F0S0B	AIH/DC	DC	0.047	*	1.26693
A2F0S0B	WC	AIH/CC	0.084	ns	0.887971
A2F0S0B	WC	AIH/DC	0.084	ns	0.768212
A2F0S0B	HC	AIH/WC	0.13	ns	0.961208
A2F0S0B	AIH/CC	AIH/DC	0.42	ns	1.38206
A2F0S0B	AIH/WC	WC	0.42	ns	1.08245
A2F0S0B	CC	AIH/DC	0.76	ns	1.02093
A2F0S0G	AIH/WC	DC	5.9e-13	****	0.758983
A2F0S0G	HC	DC	1.4e-12	****	1.35375
A2F0S0G	HC	CC	9.8e-11	****	1.17281
A2F0S0G	WC	DC	9e-09	****	1.32149
A2F0S0G	AIH/WC	CC	1.5e-08	****	0.87608
A2F0S0G	WC	CC	5.4e-05	****	1.25625
A2F0S0G	CC	DC	8.9e-05	****	0.86634
A2F0S0G	AIH/CC	DC	0.00017	****	0.79665
A2F0S0G	HC	AIH/CC	0.00035	****	0.738642
A2F0S0G	AIH/WC	AIH/CC	0.015	**	1.04963
A2F0S0G	AIH/CC	CC	0.038	*	0.919559
A2F0S0G	WC	AIH/CC	0.038	*	1.05276
A2F0S0G	HC	AIH/WC	0.095	ns	1.02748
A2F0S0G	AIH/DC	DC	0.11	ns	1.03864
A2F0S0G	HC	AIH/DC	0.14	ns	1.20482
A2F0S0G	HC	WC	0.29	ns	0.976166
A2F0S0G	WC	AIH/DC	0.3	ns	1.1761
A2F0S0G	AIH/WC	AIH/DC	0.34	ns	1.1726
A2F0S0G	AIH/CC	AIH/DC	0.88	ns	1.02729
A2F0S0G	CC	AIH/DC	0.88	ns	1.00299
A2F0S0G	AIH/WC	WC	0.9	ns	1
A2FB	HC	DC	7.5e-12	****	0.611437
A2FB	AIH/WC	DC	3.9e-11	****	1.44871
A2FB	HC	CC	4.1e-08	****	0.72655
A2FB	WC	DC	1.9e-06	****	0.648744
A2FB	HC	AIH/CC	0.00028	****	0.784618
A2FB	AIH/WC	CC	0.00032	****	1.21918
A2FB	CC	DC	0.00049	***	1.18827
A2FB	AIH/CC	DC	0.002	***	1.28324
A2FB	WC	CC	0.0029	**	0.770881
A2FB	HC	AIH/DC	0.019	**	0.643904
A2FB	HC	AIH/WC	0.02	*	0.885792
A2FB	WC	AIH/CC	0.034	*	0.832491
A2FB	AIH/WC	AIH/DC	0.045	*	0.726925
A2FB	AIH/WC	AIH/CC	0.049	*	0.885781
A2FB	WC	AIH/DC	0.095	ns	0.683192
A2FB	AIH/DC	DC	0.3	ns	1.17823
A2FB	HC	WC	0.44	ns	1.06101
A2FB	AIH/CC	CC	0.45	ns	1.07992
A2FB	AIH/WC	WC	0.45	ns	0.886249
A2FB	CC	AIH/DC	0.45	ns	0.939838
A2FB	AIH/CC	AIH/DC	0.54	ns	1.64131
A2FG	HC	DC	4.5e-09	****	1.09271
A2FG	HC	CC	6.9e-06	****	1.08365
A2FG	HC	AIH/CC	0.00056	****	1.06796
A2FG	WC	DC	0.008	**	1.06124
A2FG	AIH/WC	DC	0.014	**	0.953459
A2FG	HC	AIH/WC	0.019	**	1.04186
A2FG	HC	AIH/DC	0.11	*	1.05244
A2FG	WC	CC	0.11	*	1.00255
A2FG	AIH/WC	CC	0.12	ns	0.889983
A2FG	WC	AIH/CC	0.12	ns	1.0372
A2FG	HC	WC	0.16	ns	0.971198
A2FG	AIH/WC	AIH/CC	0.22	ns	1.02505
A2FG	AIH/DC	DC	0.46	ns	0.985526
A2FG	WC	AIH/DC	0.48	ns	0.937818
A2FG	AIH/CC	DC	0.6	ns	0.977344
A2FG	CC	DC	0.6	ns	0.950518
A2FG	AIH/WC	AIH/DC	0.69	ns	0.99345
A2FG	AIH/WC	WC	0.72	ns	1.01185
A2FG	CC	AIH/DC	0.95	ns	0.96578
A2FG	AIH/CC	AIH/DC	1	ns	0.985514
A2FG	AIH/CC	CC	1	ns	1.02822
A2FS0B	HC	DC	4.3e-10	****	0.704629
A2FS0B	AIH/WC	DC	5.2e-09	****	1.32093
A2FS0B	HC	CC	1.7e-06	****	0.755722
A2FS0B	WC	DC	0.00012	****	0.826124
A2FS0B	AIH/WC	CC	0.00086	***	1.23162
A2FS0B	AIH/CC	DC	0.013	**	0.835565
A2FS0B	HC	AIH/CC	0.013	**	1.18582
A2FS0B	HC	WC	0.02	**	1.17242
A2FS0B	HC	AIH/WC	0.041	*	0.930764
A2FS0B	HC	AIH/DC	0.047	*	0.784315
A2FS0B	CC	DC	0.053	*	1.07251
A2FS0B	WC	CC	0.087	*	0.886027
A2FS0B	AIH/WC	AIH/DC	0.094	ns	0.842657
A2FS0B	AIH/WC	AIH/CC	0.22	ns	0.89772
A2FS0B	AIH/WC	WC	0.26	ns	1.00096
A2FS0B	WC	AIH/DC	0.26	ns	0.990081
A2FS0B	AIH/CC	CC	0.28	ns	1.10565
A2FS0B	AIH/DC	DC	0.45	ns	1.11309
A2FS0B	AIH/CC	AIH/DC	0.54	ns	1.06534
A2FS0B	WC	AIH/CC	0.67	ns	0.979636
A2FS0B	CC	AIH/DC	0.9	ns	1.00017
A2FS0G	HC	DC	1.8e-11	****	0.986938
A2FS0G	AIH/WC	DC	2.4e-07	****	0.756178
A2FS0G	HC	CC	8.6e-07	****	1.27151
A2FS0G	WC	DC	0.00033	****	1.26936
A2FS0G	HC	AIH/CC	0.00067	***	1.15821
A2FS0G	CC	DC	0.0017	***	0.874797
A2FS0G	AIH/CC	DC	0.0096	**	1.36978
A2FS0G	AIH/WC	CC	0.015	**	0.864404
A2FS0G	HC	AIH/WC	0.047	*	1.0991
A2FS0G	HC	WC	0.07	*	0.873319
A2FS0G	AIH/WC	AIH/CC	0.098	ns	1.05378
A2FS0G	WC	CC	0.25	ns	1.11044
A2FS0G	HC	AIH/DC	0.54	ns	1.01148
A2FS0G	WC	AIH/CC	0.54	ns	1.228
A2FS0G	AIH/DC	DC	0.59	ns	0.844861
A2FS0G	AIH/WC	AIH/DC	0.72	ns	0.895186
A2FS0G	AIH/WC	WC	0.75	ns	1.11728
A2FS0G	WC	AIH/DC	0.77	ns	0.986262
A2FS0G	AIH/CC	CC	0.88	ns	1.00177
A2FS0G	CC	AIH/DC	0.95	ns	1.00179
A2FS0G	AIH/CC	AIH/DC	0.96	ns	0.977515
A2FSB	HC	DC	1.4e-11	****	0.614752
A2FSB	AIH/WC	DC	1.6e-09	****	0.97072
A2FSB	HC	CC	1.9e-06	****	0.746447
A2FSB	WC	DC	1.9e-06	****	0.609748
A2FSB	HC	AIH/CC	0.00023	****	1.07847
A2FSB	CC	DC	0.00099	***	1.21422
A2FSB	AIH/WC	CC	0.0049	**	1.24367
A2FSB	WC	CC	0.0072	**	0.740371
A2FSB	AIH/CC	DC	0.012	**	0.796843
A2FSB	WC	AIH/CC	0.017	**	0.835224
A2FSB	HC	AIH/DC	0.027	*	0.475551
A2FSB	AIH/WC	AIH/CC	0.037	*	0.656816
A2FSB	HC	AIH/WC	0.052	*	0.488467
A2FSB	AIH/WC	AIH/DC	0.074	*	0.709262
A2FSB	WC	AIH/DC	0.095	ns	0.653071
A2FSB	AIH/DC	DC	0.34	ns	1.0531
A2FSB	AIH/WC	WC	0.53	ns	0.920775
A2FSB	CC	AIH/DC	0.58	ns	0.882086
A2FSB	AIH/CC	AIH/DC	0.79	ns	1.12811
A2FSB	AIH/CC	CC	0.79	ns	1.27892
A2FSB	HC	WC	0.79	ns	0.99186
A2FSG	HC	DC	1.5e-11	****	1.01459
A2FSG	AIH/WC	DC	1.5e-08	****	0.987133
A2FSG	WC	DC	1e-06	****	1.01292
A2FSG	HC	CC	1.5e-05	****	1.00587
A2FSG	CC	DC	6.5e-05	****	0.991405
A2FSG	HC	AIH/CC	0.00041	***	0.771325
A2FSG	AIH/CC	DC	0.0077	**	0.77986
A2FSG	WC	CC	0.008	**	0.993162
A2FSG	AIH/WC	CC	0.017	**	0.995691
A2FSG	WC	AIH/CC	0.027	*	0.685729
A2FSG	AIH/WC	AIH/CC	0.046	*	1.00611
A2FSG	HC	AIH/WC	0.079	*	1.00153
A2FSG	HC	AIH/DC	0.13	ns	1.01423
A2FSG	WC	AIH/DC	0.17	ns	0.910855
A2FSG	AIH/WC	AIH/DC	0.32	ns	0.392576
A2FSG	AIH/WC	WC	0.33	ns	0.999886
A2FSG	AIH/DC	DC	0.43	ns	0.999654
A2FSG	CC	AIH/DC	0.68	ns	1.00832
A2FSG	AIH/CC	AIH/DC	0.75	ns	0.959865
A2FSG	HC	WC	0.9	ns	1.03784
A2FSG	AIH/CC	CC	0.93	ns	0.910889
A2G	HC	DC	8.5e-13	****	1.06414
A2G	HC	CC	5.3e-10	****	1.04481
A2G	WC	DC	7.1e-10	****	1.0589
A2G	AIH/WC	DC	1.3e-09	****	0.939917
A2G	WC	CC	1.3e-05	****	1.03967
A2G	AIH/WC	CC	1.5e-05	****	0.957309
A2G	HC	AIH/CC	0.0062	**	1.03678
A2G	CC	DC	0.017	**	0.981833
A2G	AIH/CC	DC	0.018	**	0.97429
A2G	HC	AIH/DC	0.025	*	1.04668
A2G	HC	AIH/WC	0.091	ns	1.03168
A2G	WC	AIH/CC	0.091	ns	1.0002
A2G	AIH/WC	AIH/CC	0.092	ns	1.03657
A2G	WC	AIH/DC	0.095	ns	0.395912
A2G	AIH/WC	AIH/DC	0.13	ns	1.04647
A2G	HC	WC	0.13	ns	0.995077
A2G	AIH/CC	CC	0.34	ns	1.01268
A2G	AIH/DC	DC	0.38	ns	1.07105
A2G	AIH/CC	AIH/DC	0.79	ns	0.993506
A2G	AIH/WC	WC	0.86	ns	0.995281
A2G	CC	AIH/DC	0.95	ns	1.05992
A2S0B	AIH/WC	DC	3.9e-11	****	1.39063
A2S0B	HC	DC	3.9e-11	****	0.668099
A2S0B	HC	CC	1.5e-07	****	0.742673
A2S0B	WC	DC	2.8e-06	****	0.773071
A2S0B	AIH/WC	CC	8.9e-05	****	1.25099
A2S0B	AIH/CC	DC	0.0051	**	1.24453
A2S0B	HC	AIH/CC	0.0074	**	0.831469
A2S0B	CC	DC	0.016	**	1.11162
A2S0B	HC	WC	0.016	**	1.15712
A2S0B	HC	AIH/DC	0.035	*	1.0151
A2S0B	HC	AIH/WC	0.036	*	0.787174
A2S0B	WC	CC	0.036	*	0.929079
A2S0B	AIH/WC	AIH/DC	0.066	*	0.847262
A2S0B	AIH/WC	AIH/CC	0.16	ns	0.894939
A2S0B	WC	AIH/DC	0.18	ns	1.01257
A2S0B	AIH/WC	WC	0.2	ns	1.07506
A2S0B	AIH/CC	CC	0.23	ns	1.11956
A2S0B	AIH/DC	DC	0.34	ns	0.992317
A2S0B	AIH/CC	AIH/DC	0.47	ns	1.05627
A2S0B	WC	AIH/CC	0.52	ns	0.96211
A2S0B	CC	AIH/DC	1	ns	0.958464
A2S0G	HC	DC	1.2e-11	****	1.45586
A2S0G	AIH/WC	DC	5e-08	****	0.752763
A2S0G	HC	CC	1.3e-07	****	1.2683
A2S0G	WC	DC	5.8e-05	****	0.973577
A2S0G	HC	AIH/CC	0.00028	****	1.13537
A2S0G	CC	DC	0.0011	***	0.871171
A2S0G	AIH/WC	CC	0.0077	**	0.864082
A2S0G	AIH/CC	DC	0.008	**	1.00421
A2S0G	HC	AIH/WC	0.045	*	1.09592
A2S0G	HC	WC	0.051	*	0.890933
A2S0G	AIH/WC	AIH/CC	0.12	ns	0.96143
A2S0G	WC	CC	0.16	ns	1.12997
A2S0G	WC	AIH/CC	0.42	ns	1.01154
A2S0G	HC	AIH/DC	0.51	ns	1.20583
A2S0G	AIH/DC	DC	0.54	ns	0.828258
A2S0G	AIH/CC	CC	0.72	ns	1.10029
A2S0G	AIH/WC	WC	0.72	ns	0.976388
A2S0G	AIH/WC	AIH/DC	0.75	ns	0.938129
A2S0G	WC	AIH/DC	0.85	ns	1.07431
A2S0G	CC	AIH/DC	0.95	ns	0.950742
A2S0G	AIH/CC	AIH/DC	0.96	ns	0.943164
A2SB	HC	DC	1.5e-12	****	0.273033
A2SB	AIH/WC	DC	8e-12	****	3.43481
A2SB	HC	CC	1.4e-09	****	0.433216
A2SB	WC	DC	9e-09	****	0.281651
A2SB	AIH/WC	CC	4.3e-06	****	2.16478
A2SB	WC	CC	5.8e-05	****	1.06333
A2SB	AIH/CC	DC	9.3e-05	****	2.50745
A2SB	CC	DC	0.00016	****	1.58668
A2SB	HC	AIH/CC	0.0018	***	0.684618
A2SB	HC	AIH/DC	0.039	*	0.383798
A2SB	AIH/WC	AIH/DC	0.052	*	0.928331
A2SB	AIH/WC	AIH/CC	0.054	*	0.730011
A2SB	WC	AIH/CC	0.054	*	0.706227
A2SB	AIH/CC	CC	0.079	ns	1.58032
A2SB	WC	AIH/DC	0.1	ns	1.04153
A2SB	AIH/DC	DC	0.17	ns	1.40568
A2SB	HC	AIH/WC	0.48	ns	0.983458
A2SB	AIH/CC	AIH/DC	0.63	ns	1.7838
A2SB	HC	WC	0.63	ns	1.03156
A2SB	AIH/WC	WC	0.84	ns	0.998664
A2SB	CC	AIH/DC	1	ns	0.885927
A2SG	HC	DC	2.9e-12	****	1.01252
A2SG	AIH/WC	DC	8.2e-11	****	0.987947
A2SG	WC	DC	1.7e-08	****	1.01318
A2SG	HC	CC	6.8e-08	****	1.00491
A2SG	CC	DC	3.3e-05	****	0.992486
A2SG	WC	CC	9.2e-05	****	1.00556
A2SG	AIH/WC	CC	0.00018	****	0.995427
A2SG	AIH/CC	DC	0.0004	***	0.990469
A2SG	HC	AIH/CC	0.0046	**	1.00287
A2SG	WC	AIH/CC	0.032	*	1.00599
A2SG	HC	AIH/DC	0.077	ns	1.0197
A2SG	AIH/WC	AIH/CC	0.11	ns	1.00644
A2SG	WC	AIH/DC	0.11	ns	1.64692
A2SG	AIH/DC	DC	0.14	ns	0.993347
A2SG	AIH/WC	AIH/DC	0.21	ns	1.00547
A2SG	HC	AIH/WC	0.23	ns	1.00031
A2SG	AIH/WC	WC	0.27	ns	0.919549
A2SG	AIH/CC	CC	0.3	ns	0.997969
A2SG	HC	WC	0.62	ns	1.00065
A2SG	AIH/CC	AIH/DC	0.67	ns	0.997103
A2SG	CC	AIH/DC	0.86	ns	1.00087
A4F0GS	AIH/WC	DC	2.5e-14	****	0.832471
A4F0GS	AIH/WC	CC	1.3e-12	****	0.868302
A4F0GS	HC	DC	1.5e-11	****	1.1479
A4F0GS	WC	DC	9.4e-10	****	1.18916
A4F0GS	HC	CC	4.6e-09	****	1.10053
A4F0GS	WC	CC	6e-09	****	0.303307
A4F0GS	AIH/CC	DC	1.7e-07	****	0.862515
A4F0GS	AIH/CC	CC	2.6e-06	****	0.89964
A4F0GS	HC	AIH/WC	1e-05	****	0.955592
A4F0GS	AIH/DC	DC	0.00077	***	0.862615
A4F0GS	CC	AIH/DC	0.00077	***	0.827018
A4F0GS	HC	WC	0.003	**	1.03595
A4F0GS	HC	AIH/DC	0.013	**	0.949333
A4F0GS	AIH/WC	AIH/CC	0.032	*	1.00352
A4F0GS	AIH/CC	AIH/DC	0.066	*	1.04292
A4F0GS	CC	DC	0.073	ns	0.958734
A4F0GS	WC	AIH/CC	0.14	ns	1.02567
A4F0GS	HC	AIH/CC	0.26	ns	1.01601
A4F0GS	AIH/WC	WC	0.51	ns	0.989942
A4F0GS	WC	AIH/DC	0.6	ns	1.00873
A4F0GS	AIH/WC	AIH/DC	0.71	ns	0.995804
A4GS	AIH/WC	CC	2.7e-09	****	0.940458
A4GS	AIH/WC	DC	1.3e-07	****	0.935903
A4GS	WC	CC	3.1e-06	****	1.05818
A4GS	CC	AIH/CC	5.1e-05	****	1.05032
A4GS	HC	CC	5.1e-05	****	1.03521
A4GS	HC	AIH/WC	5.8e-05	****	1.0526
A4GS	WC	DC	6.8e-05	****	0.44689
A4GS	AIH/CC	DC	0.00063	***	0.947483
A4GS	HC	DC	0.00083	***	1.04025
A4GS	CC	AIH/DC	0.00085	***	0.936513
A4GS	DC	AIH/DC	0.0054	**	1.07299
A4GS	HC	WC	0.0073	**	1.02218
A4GS	HC	AIH/DC	0.012	**	0.969492
A4GS	AIH/WC	AIH/CC	0.12	ns	0.985622
A4GS	HC	AIH/CC	0.12	ns	1.01237
A4GS	AIH/CC	AIH/DC	0.18	ns	1.01664
A4GS	WC	AIH/DC	0.37	ns	0.990999
A4GS	WC	AIH/CC	0.49	ns	1.00749
A4GS	AIH/WC	WC	0.58	ns	0.995175
A4GS	CC	DC	0.71	ns	0.995156
A4GS	AIH/WC	AIH/DC	0.72	ns	0.998544
A4S	AIH/WC	CC	7.7e-10	****	0.932351
A4S	AIH/WC	DC	3.8e-08	****	0.930492
A4S	WC	CC	1.6e-06	****	1.065
A4S	HC	CC	1.6e-05	****	0.425625
A4S	WC	DC	2.2e-05	****	1.06713
A4S	AIH/CC	CC	7.3e-05	****	0.94592
A4S	HC	AIH/WC	8.4e-05	****	0.972291
A4S	HC	DC	0.00016	****	1.04492
A4S	AIH/CC	DC	0.00025	***	0.944034
A4S	CC	AIH/DC	0.00085	***	0.930993
A4S	AIH/DC	DC	0.0054	**	0.929137
A4S	HC	WC	0.0095	**	1.02125
A4S	HC	AIH/DC	0.012	**	0.970875
A4S	AIH/WC	AIH/CC	0.12	ns	1.01455
A4S	AIH/CC	AIH/DC	0.15	ns	1.01603
A4S	HC	AIH/CC	0.15	ns	0.986442
A4S	WC	AIH/DC	0.3	ns	0.991506
A4S	WC	AIH/CC	0.52	ns	1.0074
A4S	AIH/WC	WC	0.54	ns	0.992952
A4S	AIH/WC	AIH/DC	0.8	ns	0.996915
A4S	CC	DC	0.87	ns	0.998006
CB	HC	DC	9.1e-13	****	0.272226
CB	AIH/WC	DC	4.2e-12	****	3.64361
CB	HC	CC	1.6e-10	****	0.404369
CB	WC	DC	6e-09	****	0.286535
CB	AIH/WC	CC	5.4e-07	****	2.45291
CB	WC	CC	1.6e-05	****	0.693314
CB	AIH/CC	DC	8.2e-05	****	2.39318
CB	HC	AIH/CC	0.00027	***	0.651485
CB	CC	DC	0.001	***	1.48542
CB	HC	AIH/DC	0.015	**	0.448333
CB	WC	AIH/DC	0.022	*	0.471899
CB	WC	AIH/CC	0.032	*	1.03609
CB	AIH/CC	CC	0.038	*	1.61111
CB	AIH/WC	AIH/CC	0.04	*	0.907088
CB	AIH/WC	AIH/DC	0.055	*	0.409245
CB	AIH/DC	DC	0.12	ns	0.919314
CB	HC	AIH/WC	0.18	ns	0.991884
CB	HC	WC	0.25	ns	1.05256
CB	AIH/CC	AIH/DC	0.54	ns	1.45313
CB	CC	AIH/DC	0.65	ns	1.10872
CB	AIH/WC	WC	0.97	ns	1.04402
CG	HC	DC	8e-13	****	1.03286
CG	HC	CC	1.4e-10	****	1.02098
CG	WC	DC	1.6e-09	****	1.02913
CG	AIH/WC	DC	2.9e-09	****	1.51009
CG	AIH/WC	CC	3.2e-05	****	0.982015
CG	WC	CC	4.2e-05	****	1.01729
CG	HC	AIH/CC	0.00019	****	1.01402
CG	AIH/CC	DC	0.013	**	0.981762
CG	CC	DC	0.016	**	0.988498
CG	HC	AIH/WC	0.025	*	1.00262
CG	HC	WC	0.026	*	0.996385
CG	AIH/WC	AIH/CC	0.068	*	1.01138
CG	WC	AIH/CC	0.069	*	1.01036
CG	HC	AIH/DC	0.097	ns	1.00578
CG	AIH/DC	DC	0.21	ns	1.0035
CG	WC	AIH/DC	0.26	ns	1.23877
CG	AIH/WC	AIH/DC	0.29	ns	1.01703
CG	AIH/CC	CC	0.31	ns	0.993186
CG	CC	AIH/DC	0.79	ns	0.990543
CG	AIH/CC	AIH/DC	0.91	ns	1.11169
CG	AIH/WC	WC	0.95	ns	0.998995
CirrhosisTest	HC	DC	7.8e-13	****	0.1
CirrhosisTest	HC	CC	1.3e-10	****	0.163934
CirrhosisTest	AIH/WC	DC	5.5e-10	****	10
CirrhosisTest	AIH/WC	CC	2e-07	****	6.1
CirrhosisTest	WC	DC	7.4e-07	****	0.1175
CirrhosisTest	WC	CC	2e-05	****	0.192623
CirrhosisTest	AIH/CC	DC	2.3e-05	****	5.06329
CirrhosisTest	HC	AIH/CC	0.0013	***	0.506329
CirrhosisTest	CC	DC	0.0036	**	1.63934
CirrhosisTest	AIH/CC	CC	0.005	**	3.08861
CirrhosisTest	AIH/DC	DC	0.013	**	6.66667
CirrhosisTest	AIH/WC	AIH/CC	0.014	**	1.0385
CirrhosisTest	WC	AIH/CC	0.02	*	0.594937
CirrhosisTest	HC	AIH/DC	0.041	*	0.666667
CirrhosisTest	WC	AIH/DC	0.052	*	0.783333
CirrhosisTest	AIH/WC	AIH/DC	0.09	ns	4.06667
CirrhosisTest	CC	AIH/DC	0.09	ns	0.666667
CirrhosisTest	HC	AIH/WC	0.74	ns	1
CirrhosisTest	HC	WC	0.76	ns	1.175
CirrhosisTest	AIH/CC	AIH/DC	1	ns	0.759494
CirrhosisTest	AIH/WC	WC	1	ns	1.175
CS	HC	DC	1.6e-12	****	1.06952
CS	HC	CC	8.1e-10	****	1.05886
CS	WC	DC	1.2e-08	****	1.06436
CS	AIH/WC	DC	1.7e-08	****	0.938273
CS	WC	CC	9.1e-06	****	1.05375
CS	AIH/WC	CC	9.6e-06	****	0.947721
CS	HC	AIH/CC	0.011	**	1.05218
CS	HC	AIH/DC	0.011	**	1.04353
CS	WC	AIH/DC	0.014	**	0.506329
CS	AIH/WC	AIH/DC	0.047	*	1.03989
CS	AIH/CC	DC	0.095	*	0.983791
CS	AIH/WC	AIH/CC	0.11	ns	1.04851
CS	WC	AIH/CC	0.11	ns	1.04711
CS	HC	AIH/WC	0.21	ns	1.02699
CS	AIH/CC	CC	0.22	ns	0.993696
CS	AIH/DC	DC	0.29	ns	0.975702
CS	CC	DC	0.29	ns	0.990032
CS	HC	WC	0.39	ns	0.995181
CS	CC	AIH/DC	0.6	ns	0.991709
CS	AIH/CC	AIH/DC	0.83	ns	1.00829
CS	AIH/WC	WC	0.88	ns	0.967419
IgG1_antenryfuc	HC	DC	1e-09	****	3.68483
IgG1_antenryfuc	HC	CC	1.6e-07	****	2.63472
IgG1_antenryfuc	WC	DC	0.00013	****	2.42718
IgG1_antenryfuc	HC	AIH/CC	0.00091	***	1.65083
IgG1_antenryfuc	HC	AIH/WC	0.00091	***	1.81265
IgG1_antenryfuc	AIH/WC	DC	0.0019	***	0.491922
IgG1_antenryfuc	HC	WC	0.024	**	0.658693
IgG1_antenryfuc	AIH/CC	DC	0.028	*	0.448006
IgG1_antenryfuc	WC	CC	0.028	*	1.73547
IgG1_antenryfuc	CC	DC	0.099	*	0.715017
IgG1_antenryfuc	HC	AIH/DC	0.16	ns	1.75509
IgG1_antenryfuc	AIH/WC	CC	0.17	ns	0.687987
IgG1_antenryfuc	AIH/DC	DC	0.35	ns	0.476302
IgG1_antenryfuc	AIH/CC	CC	0.42	ns	0.626567
IgG1_antenryfuc	AIH/WC	WC	0.47	ns	1.08739
IgG1_antenryfuc	WC	AIH/CC	0.47	ns	1.19398
IgG1_antenryfuc	WC	AIH/DC	0.53	ns	0.867151
IgG1_antenryfuc	CC	AIH/DC	0.78	ns	0.66614
IgG1_antenryfuc	AIH/WC	AIH/CC	0.79	ns	0.998742
IgG1_antenryfuc	AIH/WC	AIH/DC	0.96	ns	0.941566
IgG1_antenryfuc	AIH/CC	AIH/DC	1	ns	0.940593
IgG1_bisection	HC	CC	1.5e-06	****	0.676306
IgG1_bisection	HC	DC	3.6e-05	****	1.14486
IgG1_bisection	AIH/WC	CC	0.00011	****	1.27505
IgG1_bisection	HC	AIH/CC	0.0052	***	0.792747
IgG1_bisection	AIH/WC	DC	0.0073	**	1.13127
IgG1_bisection	WC	CC	0.0073	**	0.816562
IgG1_bisection	HC	AIH/DC	0.049	*	0.77859
IgG1_bisection	HC	WC	0.049	*	1.20739
IgG1_bisection	HC	AIH/WC	0.05	*	0.862325
IgG1_bisection	AIH/CC	CC	0.077	*	1.17217
IgG1_bisection	WC	DC	0.11	ns	0.920344
IgG1_bisection	AIH/WC	AIH/CC	0.12	ns	1.34955
IgG1_bisection	AIH/WC	AIH/DC	0.13	ns	1.036
IgG1_bisection	CC	DC	0.13	ns	0.902896
IgG1_bisection	WC	AIH/DC	0.28	ns	0.940058
IgG1_bisection	WC	AIH/CC	0.33	ns	0.957152
IgG1_bisection	AIH/WC	WC	0.43	ns	1.04116
IgG1_bisection	AIH/CC	DC	0.59	ns	1.03999
IgG1_bisection	AIH/CC	AIH/DC	0.67	ns	1.01818
IgG1_bisection	CC	AIH/DC	0.67	ns	1.15124
IgG1_bisection	AIH/DC	DC	0.87	ns	1.02142
IgG1_galactosylation	HC	DC	4e-12	****	1.58192
IgG1_galactosylation	AIH/WC	DC	2.7e-08	****	0.722543
IgG1_galactosylation	HC	CC	5.7e-08	****	1.30688
IgG1_galactosylation	HC	AIH/CC	3.6e-05	****	0.762262
IgG1_galactosylation	WC	DC	0.00012	****	1.45933
IgG1_galactosylation	HC	AIH/WC	0.00027	****	1.143
IgG1_galactosylation	CC	DC	0.00034	***	0.826138
IgG1_galactosylation	AIH/WC	CC	0.018	**	0.874603
IgG1_galactosylation	AIH/CC	DC	0.02	**	0.794131
IgG1_galactosylation	HC	WC	0.032	*	0.922511
IgG1_galactosylation	HC	AIH/DC	0.066	*	1.50146
IgG1_galactosylation	WC	CC	0.066	*	1.20561
IgG1_galactosylation	AIH/WC	AIH/CC	0.099	ns	1.09908
IgG1_galactosylation	WC	AIH/CC	0.14	ns	1.1589
IgG1_galactosylation	AIH/WC	AIH/DC	0.23	ns	0.987255
IgG1_galactosylation	WC	AIH/DC	0.35	ns	1.38511
IgG1_galactosylation	AIH/DC	DC	0.52	ns	0.949141
IgG1_galactosylation	CC	AIH/DC	0.63	ns	1.14889
IgG1_galactosylation	AIH/CC	AIH/DC	0.72	ns	0.836684
IgG1_galactosylation	AIH/WC	WC	0.74	ns	1.05443
IgG1_galactosylation	AIH/CC	CC	0.99	ns	0.961257
IgG1_sialylation	HC	DC	2.2e-10	****	1.61318
IgG1_sialylation	HC	CC	7.1e-06	****	1.2738
IgG1_sialylation	AIH/WC	DC	1.2e-05	****	1.04284
IgG1_sialylation	HC	AIH/CC	0.00049	****	1.32648
IgG1_sialylation	WC	DC	0.0016	***	1.58093
IgG1_sialylation	CC	DC	0.0035	**	0.789621
IgG1_sialylation	HC	AIH/WC	0.015	**	1.11844
IgG1_sialylation	AIH/CC	DC	0.063	*	0.822281
IgG1_sialylation	AIH/WC	CC	0.063	*	1.38549
IgG1_sialylation	HC	AIH/DC	0.063	*	0.878034
IgG1_sialylation	WC	CC	0.065	*	1.24834
IgG1_sialylation	AIH/WC	AIH/CC	0.15	ns	1.18601
IgG1_sialylation	WC	AIH/CC	0.2	ns	1.29997
IgG1_sialylation	HC	WC	0.24	ns	0.980013
IgG1_sialylation	AIH/WC	AIH/DC	0.26	ns	1.51766
IgG1_sialylation	WC	AIH/DC	0.35	ns	1.3578
IgG1_sialylation	AIH/DC	DC	0.62	ns	0.858859
IgG1_sialylation	CC	AIH/DC	0.67	ns	1.08769
IgG1_sialylation	AIH/WC	WC	0.7	ns	1.09608
IgG1_sialylation	AIH/CC	AIH/DC	0.79	ns	0.910725
IgG1_sialylation	AIH/CC	CC	0.79	ns	1.04136
IgG23_fucosylation	AIH/WC	DC	0.00014	****	1.00406
IgG23_fucosylation	HC	AIH/WC	0.0068	***	1.00271
IgG23_fucosylation	AIH/DC	DC	0.0085	**	1.00691
IgG23_fucosylation	AIH/CC	DC	0.015	**	1.00582
IgG23_fucosylation	HC	AIH/DC	0.03	**	1.00555
IgG23_fucosylation	CC	DC	0.041	*	1.00446
IgG23_fucosylation	HC	AIH/CC	0.041	*	1.00262
IgG23_fucosylation	WC	DC	0.061	*	0.995346
IgG23_fucosylation	CC	AIH/DC	0.1	*	1.00427
IgG23_fucosylation	AIH/WC	AIH/DC	0.16	ns	1.00284
IgG23_fucosylation	HC	WC	0.2	ns	0.996687
IgG23_fucosylation	HC	CC	0.22	ns	1.00128
IgG23_fucosylation	HC	DC	0.27	ns	1.09125
IgG23_fucosylation	AIH/CC	CC	0.3	ns	1.00318
IgG23_fucosylation	AIH/WC	CC	0.3	ns	1.00143
IgG23_fucosylation	WC	AIH/DC	0.35	ns	1.00222
IgG23_fucosylation	AIH/CC	AIH/DC	0.43	ns	0.998918
IgG23_fucosylation	AIH/WC	WC	0.65	ns	0.995873
IgG23_fucosylation	WC	CC	0.67	ns	0.997958
IgG23_fucosylation	WC	AIH/CC	0.69	ns	1.00114
IgG23_fucosylation	AIH/WC	AIH/CC	0.76	ns	1.00175
IgG23_galactosylation	HC	DC	8.4e-11	****	1.58434
IgG23_galactosylation	AIH/WC	DC	9.7e-08	****	0.650919
IgG23_galactosylation	HC	CC	1.2e-05	****	1.23517
IgG23_galactosylation	WC	DC	0.00023	****	0.842078
IgG23_galactosylation	AIH/CC	DC	0.00035	****	0.779608
IgG23_galactosylation	CC	DC	0.00035	****	1.52995
IgG23_galactosylation	HC	AIH/CC	0.005	**	1.17026
IgG23_galactosylation	AIH/WC	CC	0.017	**	0.834931
IgG23_galactosylation	HC	AIH/DC	0.12	ns	0.498716
IgG23_galactosylation	HC	AIH/WC	0.2	ns	1.03128
IgG23_galactosylation	AIH/WC	AIH/CC	0.23	ns	1.31361
IgG23_galactosylation	HC	WC	0.23	ns	1.13477
IgG23_galactosylation	WC	CC	0.23	ns	1.19276
IgG23_galactosylation	AIH/DC	DC	0.25	ns	0.851803
IgG23_galactosylation	AIH/WC	AIH/DC	0.28	ns	1.30862
IgG23_galactosylation	AIH/CC	CC	0.47	ns	0.947452
IgG23_galactosylation	AIH/CC	AIH/DC	0.53	ns	1.13008
IgG23_galactosylation	CC	AIH/DC	0.53	ns	1.30321
IgG23_galactosylation	WC	AIH/CC	0.53	ns	1.0926
IgG23_galactosylation	WC	AIH/DC	0.61	ns	1.15607
IgG23_galactosylation	AIH/WC	WC	0.69	ns	0.999384
MHy	HC	CC	3.9e-08	****	1.72907
MHy	CC	DC	1.2e-05	****	1.49864
MHy	AIH/WC	CC	0.0001	****	0.746805
MHy	AIH/CC	CC	0.0015	***	0.736545
MHy	HC	AIH/WC	0.0015	***	1.29127
MHy	HC	WC	0.0018	***	0.649872
MHy	HC	AIH/CC	0.0074	**	1.27354
MHy	WC	DC	0.025	**	0.749794
MHy	AIH/WC	WC	0.098	*	0.839163
MHy	WC	AIH/CC	0.16	ns	0.509409
MHy	AIH/CC	DC	0.17	ns	0.827635
MHy	AIH/WC	DC	0.17	ns	1.10382
MHy	HC	AIH/DC	0.17	ns	1.50364
MHy	HC	DC	0.17	ns	1.11919
MHy	AIH/DC	DC	0.42	ns	0.869624
MHy	CC	AIH/DC	0.42	ns	1.30325
MHy	AIH/WC	AIH/DC	0.43	ns	1.16446
MHy	AIH/CC	AIH/DC	0.49	ns	0.846969
MHy	WC	CC	0.53	ns	1.12367
MHy	AIH/WC	AIH/CC	0.77	ns	0.977172
MHy	WC	AIH/DC	0.9	ns	1.07244
MM	HC	CC	1e-10	****	1.05939
MM	HC	DC	1e-10	****	1.06348
MM	AIH/WC	DC	1.4e-09	****	0.95447
MM	AIH/WC	CC	2.2e-08	****	0.958154
MM	WC	DC	5.1e-05	****	1.05666
MM	WC	CC	8.7e-05	****	1.29707
MM	AIH/CC	DC	0.00051	***	0.954506
MM	HC	AIH/WC	0.00065	***	1.01506
MM	AIH/CC	CC	0.0028	**	0.958191
MM	HC	AIH/CC	0.035	*	1.03362
MM	HC	AIH/DC	0.036	*	0.859362
MM	AIH/DC	DC	0.14	ns	0.97192
MM	AIH/WC	AIH/DC	0.19	ns	1.01828
MM	HC	WC	0.21	ns	0.975672
MM	WC	AIH/DC	0.21	ns	0.993589
MM	CC	AIH/DC	0.23	ns	0.965668
MM	AIH/WC	WC	0.39	ns	1.00855
MM	AIH/CC	AIH/DC	0.54	ns	1.00859
MM	WC	AIH/CC	0.54	ns	0.982083
MM	CC	DC	0.57	ns	0.996155
MM	AIH/WC	AIH/CC	0.66	ns	1.00004
TA2FG0S0	HC	DC	8e-13	****	0.187785
TA2FG0S0	HC	CC	2e-10	****	0.260332
TA2FG0S0	WC	DC	2.1e-09	****	0.287563
TA2FG0S0	AIH/WC	DC	3e-09	****	3.86591
TA2FG0S0	AIH/WC	CC	6.5e-05	****	2.7886
TA2FG0S0	WC	CC	9.2e-05	****	0.398656
TA2FG0S0	HC	AIH/CC	0.00018	****	0.342765
TA2FG0S0	AIH/CC	DC	0.016	**	1.8253
TA2FG0S0	CC	DC	0.017	**	1.38633
TA2FG0S0	HC	AIH/WC	0.021	*	0.725961
TA2FG0S0	HC	WC	0.021	*	1.53134
TA2FG0S0	AIH/WC	AIH/CC	0.061	*	0.472153
TA2FG0S0	WC	AIH/CC	0.076	*	0.524889
TA2FG0S0	HC	AIH/DC	0.083	ns	0.284995
TA2FG0S0	AIH/DC	DC	0.25	ns	1.06174
TA2FG0S0	WC	AIH/DC	0.27	ns	0.998655
TA2FG0S0	AIH/CC	CC	0.33	ns	1.31665
TA2FG0S0	AIH/WC	AIH/DC	0.34	ns	0.983591
TA2FG0S0	CC	AIH/DC	0.84	ns	1.09474
TA2FG0S0	AIH/CC	AIH/DC	0.92	ns	0.994437
TA2FG0S0	AIH/WC	WC	0.96	ns	0.968246
TA2FS0	HC	DC	1.9e-12	****	0.393106
TA2FS0	HC	CC	2.1e-09	****	0.433689
TA2FS0	WC	DC	1.7e-08	****	0.434888
TA2FS0	AIH/WC	DC	3.6e-08	****	2.34874
TA2FS0	AIH/WC	CC	2.2e-05	****	2.12896
TA2FS0	WC	CC	2.2e-05	****	0.479785
TA2FS0	HC	AIH/CC	0.012	**	0.460467
TA2FS0	HC	AIH/DC	0.012	**	0.490836
TA2FS0	WC	AIH/DC	0.014	**	0.543005
TA2FS0	AIH/WC	AIH/DC	0.058	*	0.531607
TA2FS0	AIH/CC	DC	0.09	*	1.17136
TA2FS0	AIH/WC	AIH/CC	0.13	ns	0.887236
TA2FS0	WC	AIH/CC	0.17	ns	1.15376
TA2FS0	HC	AIH/WC	0.23	ns	0.923305
TA2FS0	AIH/CC	CC	0.25	ns	1.24861
TA2FS0	AIH/DC	DC	0.26	ns	0.436423
TA2FS0	CC	DC	0.27	ns	1.10324
TA2FS0	HC	WC	0.37	ns	1.10629
TA2FS0	CC	AIH/DC	0.51	ns	1.13177
TA2FS0	AIH/CC	AIH/DC	0.79	ns	0.957411
TA2FS0	AIH/WC	WC	0.93	ns	1.02144
THy	HC	CC	7e-12	****	0.532877
THy	AIH/WC	CC	9.9e-11	****	1.61807
THy	HC	DC	9.3e-09	****	0.65461
THy	WC	CC	2e-05	****	0.737487
THy	AIH/CC	CC	4.4e-05	****	1.44747
THy	AIH/WC	DC	0.00028	****	1.31717
THy	HC	AIH/CC	0.00048	***	1.00765
THy	HC	AIH/WC	0.002	***	0.862232
THy	HC	WC	0.002	***	1.38397
THy	CC	DC	0.0025	**	0.814037
THy	AIH/CC	DC	0.1	ns	0.894567
THy	AIH/WC	AIH/CC	0.1	ns	1.1783
THy	AIH/WC	WC	0.1	ns	1.19331
THy	HC	AIH/DC	0.14	ns	0.792313
THy	WC	DC	0.16	ns	0.905963
THy	CC	AIH/DC	0.27	ns	1.48686
THy	AIH/DC	DC	0.75	ns	1.21036
THy	AIH/WC	AIH/DC	0.75	ns	0.918909
THy	WC	AIH/CC	0.91	ns	1.06749
THy	AIH/CC	AIH/DC	1	ns	0.97351
THy	WC	AIH/DC	1	ns	1.09654

[truncated: 3 more sheets: S10 Treatment, S11 Longitudinal changes, S12 Medication]
